# Supplementary material for: Having versus not having social interactions in patients diagnosed with depression or social phobia and controls
Source: PLoS One. 2021 Apr 14;16(4):e0249765. doi: 10.1371/journal.pone.0249765 (PMC8046242; doi:10.1371/journal.pone.0249765)
Supplement: S1 Data — (CSV) [file pone.0249765.s005.csv]

ID	studyGroup_num	scid_diag1	scid_diag1Severity	EMS_SozInterSkip	dayTime	err_4b	EMS_SozInter_9	EMS_SozInter_10	EMS_SozInter_2	EMS_SozInter_4	filler	missed
E001	1	NA	NA	2	2	0	51	67	NA	NA	0	0
E001	1	NA	NA	1	2	0	72	71	NA	NA	0	0
E001	1	NA	NA	1	3	0	78	77	NA	NA	0	0
E001	1	NA	NA	1	2	0	73	71	NA	NA	0	0
E001	1	NA	NA	1	3	0	60	75	NA	NA	0	0
E001	1	NA	NA	0	2	0	NA	NA	2	0	0	0
E001	1	NA	NA	0	2	0	NA	NA	0	0	0	0
E001	1	NA	NA	0	2	0	NA	NA	1	0	0	0
E001	1	NA	NA	1	2	0	52	52	NA	NA	0	0
E001	1	NA	NA	1	3	0	52	46	NA	NA	0	0
E001	1	NA	NA	2	2	0	78	79	NA	NA	0	0
E001	1	NA	NA	2	2	0	66	48	NA	NA	0	0
E001	1	NA	NA	2	3	0	62	50	NA	NA	0	0
E001	1	NA	NA	1	2	0	58	67	NA	NA	0	0
E001	1	NA	NA	1	2	0	69	73	NA	NA	0	0
E001	1	NA	NA	3	2	0	60	42	NA	NA	0	0
E001	1	NA	NA	2	2	0	63	55	NA	NA	0	0
E001	1	NA	NA	1	2	0	58	57	NA	NA	0	0
E001	1	NA	NA	1	2	0	53	65	NA	NA	0	0
E001	1	NA	NA	1	2	0	56	64	NA	NA	0	0
E001	1	NA	NA	2	2	0	55	40	NA	NA	0	0
E003	1	NA	NA	2	2	0	93	92	NA	NA	0	0
E003	1	NA	NA	1	2	0	24	99	NA	NA	0	0
E003	1	NA	NA	0	2	0	NA	NA	1	0	0	0
E003	1	NA	NA	0	2	0	NA	NA	0	0	0	0
E003	1	NA	NA	1	2	0	30	97	NA	NA	0	0
E003	1	NA	NA	0	2	0	NA	NA	0	0	0	0
E003	1	NA	NA	0	2	0	NA	NA	0	0	0	0
E003	1	NA	NA	0	2	0	NA	NA	1	0	0	0
E003	1	NA	NA	0	2	0	NA	NA	0	0	0	0
E003	1	NA	NA	0	2	0	NA	NA	0	0	0	0
E003	1	NA	NA	2	3	0	99	100	NA	NA	0	0
E003	1	NA	NA	2	2	0	100	100	NA	NA	0	0
E003	1	NA	NA	0	2	0	NA	NA	1	0	0	0
E008	1	NA	NA	1	2	0	65	63	NA	NA	0	0
E008	1	NA	NA	1	3	0	77	68	NA	NA	0	0
E008	1	NA	NA	1	2	0	64	62	NA	NA	0	0
E008	1	NA	NA	1	2	0	57	63	NA	NA	0	0
E008	1	NA	NA	2	2	0	60	49	NA	NA	0	0
E008	1	NA	NA	1	2	0	84	79	NA	NA	0	0
E008	1	NA	NA	2	3	0	72	49	NA	NA	0	0
E008	1	NA	NA	0	2	0	NA	NA	0	0	0	0
E008	1	NA	NA	1	2	0	66	75	NA	NA	0	0
E008	1	NA	NA	1	2	0	74	50	NA	NA	0	0
E008	1	NA	NA	1	2	0	49	44	NA	NA	0	0
E008	1	NA	NA	1	3	0	64	57	NA	NA	0	0
E008	1	NA	NA	0	2	0	NA	NA	0	0	0	0
E008	1	NA	NA	1	2	0	66	74	NA	NA	0	0
E008	1	NA	NA	0	2	0	NA	NA	0	0	0	0
E008	1	NA	NA	1	3	0	80	73	NA	NA	0	0
E008	1	NA	NA	1	2	0	64	55	NA	NA	0	0
E008	1	NA	NA	0	2	0	NA	NA	0	0	0	0
E008	1	NA	NA	1	2	0	65	65	NA	NA	0	0
E008	1	NA	NA	1	2	0	71	77	NA	NA	0	0
E008	1	NA	NA	3	3	0	66	57	NA	NA	0	0
E008	1	NA	NA	0	2	0	NA	NA	0	0	0	0
E008	1	NA	NA	1	2	0	76	80	NA	NA	0	0
E008	1	NA	NA	1	2	0	69	81	NA	NA	0	0
E008	1	NA	NA	1	3	0	54	42	NA	NA	0	0
E008	1	NA	NA	0	2	0	NA	NA	0	0	0	0
E008	1	NA	NA	1	2	0	50	50	NA	NA	0	0
E008	1	NA	NA	1	3	0	74	83	NA	NA	0	0
E009	1	NA	NA	1	2	0	68	99	NA	NA	0	0
E009	1	NA	NA	1	2	0	73	84	NA	NA	0	0
E009	1	NA	NA	2	3	0	100	100	NA	NA	0	0
E009	1	NA	NA	0	2	0	NA	NA	2	0	0	0
E009	1	NA	NA	1	2	0	20	93	NA	NA	0	0
E009	1	NA	NA	0	2	0	NA	NA	0	0	0	0
E009	1	NA	NA	2	3	0	100	100	NA	NA	0	0
E009	1	NA	NA	0	2	0	NA	NA	0	0	0	0
E009	1	NA	NA	1	2	0	88	50	NA	NA	0	0
E009	1	NA	NA	0	2	0	NA	NA	0	0	0	0
E009	1	NA	NA	0	2	0	NA	NA	0	0	0	0
E009	1	NA	NA	1	3	0	82	96	NA	NA	0	0
E009	1	NA	NA	0	2	0	NA	NA	0	0	0	0
E009	1	NA	NA	0	2	0	NA	NA	0	0	0	0
E009	1	NA	NA	2	2	0	94	58	NA	NA	0	0
E009	1	NA	NA	1	2	0	95	100	NA	NA	0	0
E009	1	NA	NA	1	3	0	100	100	NA	NA	0	0
E009	1	NA	NA	0	2	0	NA	NA	0	0	0	0
E009	1	NA	NA	1	2	0	100	96	NA	NA	0	0
E009	1	NA	NA	1	2	0	100	99	NA	NA	0	0
E009	1	NA	NA	0	3	0	NA	NA	0	0	0	0
E009	1	NA	NA	0	2	0	NA	NA	0	0	0	0
E009	1	NA	NA	1	2	0	90	94	NA	NA	0	0
E009	1	NA	NA	2	2	0	53	50	NA	NA	0	0
E009	1	NA	NA	1	3	0	100	100	NA	NA	0	0
E009	1	NA	NA	1	2	0	88	87	NA	NA	0	0
E009	1	NA	NA	1	2	0	99	97	NA	NA	0	0
E009	1	NA	NA	1	2	0	85	98	NA	NA	0	0
E009	1	NA	NA	1	2	0	99	100	NA	NA	0	0
E009	1	NA	NA	1	3	0	100	100	NA	NA	0	0
E009	1	NA	NA	0	2	0	NA	NA	0	0	0	0
E010	1	NA	NA	0	2	0	NA	NA	2	0	0	0
E010	1	NA	NA	1	2	0	94	48	NA	NA	0	0
E010	1	NA	NA	2	3	0	98	100	NA	NA	0	0
E010	1	NA	NA	3	2	0	100	100	NA	NA	0	0
E010	1	NA	NA	2	2	0	100	80	NA	NA	0	0
E010	1	NA	NA	1	2	0	88	51	NA	NA	0	0
E010	1	NA	NA	0	3	0	NA	NA	0	0	0	0
E010	1	NA	NA	1	2	0	85	88	NA	NA	0	0
E010	1	NA	NA	2	3	0	96	90	NA	NA	0	0
E010	1	NA	NA	2	2	0	85	48	NA	NA	0	0
E010	1	NA	NA	0	2	0	NA	NA	2	0	0	0
E010	1	NA	NA	0	2	0	NA	NA	0	0	0	0
E010	1	NA	NA	0	2	0	NA	NA	0	0	0	0
E010	1	NA	NA	1	2	0	100	100	NA	NA	0	0
E010	1	NA	NA	3	2	0	72	32	NA	NA	0	0
E010	1	NA	NA	1	2	0	56	52	NA	NA	0	0
E010	1	NA	NA	1	2	0	98	99	NA	NA	0	0
E010	1	NA	NA	1	3	0	98	85	NA	NA	0	0
E010	1	NA	NA	0	2	0	NA	NA	0	0	0	0
E010	1	NA	NA	0	2	0	NA	NA	0	0	0	0
E010	1	NA	NA	1	2	0	83	91	NA	NA	0	0
E010	1	NA	NA	1	2	0	100	100	NA	NA	0	0
E010	1	NA	NA	0	3	0	NA	NA	0	0	0	0
E010	1	NA	NA	1	2	0	91	54	NA	NA	0	0
E010	1	NA	NA	1	2	0	100	69	NA	NA	0	0
E010	1	NA	NA	0	2	0	NA	NA	0	0	0	0
E010	1	NA	NA	1	3	0	100	100	NA	NA	0	0
E010	1	NA	NA	0	2	0	NA	NA	0	0	0	0
E007	1	NA	NA	1	2	0	93	100	NA	NA	0	0
E007	1	NA	NA	0	2	0	NA	NA	1	0	0	0
E007	1	NA	NA	1	2	0	100	98	NA	NA	0	0
E007	1	NA	NA	0	3	0	NA	NA	0	0	0	0
E007	1	NA	NA	0	2	0	NA	NA	0	0	0	0
E007	1	NA	NA	2	2	0	95	100	NA	NA	0	0
E007	1	NA	NA	1	2	0	100	98	NA	NA	0	0
E007	1	NA	NA	2	2	0	95	80	NA	NA	0	0
E007	1	NA	NA	4	3	0	96	100	NA	NA	0	0
E007	1	NA	NA	3	2	0	73	50	NA	NA	0	0
E007	1	NA	NA	3	2	0	99	100	NA	NA	0	0
E007	1	NA	NA	1	2	0	50	50	NA	NA	0	0
E007	1	NA	NA	1	2	0	96	96	NA	NA	0	0
E007	1	NA	NA	1	3	0	88	25	NA	NA	0	0
E007	1	NA	NA	0	2	0	NA	NA	0	0	0	0
E007	1	NA	NA	2	2	0	100	100	NA	NA	0	0
E007	1	NA	NA	1	2	0	79	72	NA	NA	0	0
E007	1	NA	NA	1	2	0	51	50	NA	NA	0	0
E007	1	NA	NA	0	2	0	NA	NA	0	0	0	0
E007	1	NA	NA	1	2	0	93	98	NA	NA	0	0
E007	1	NA	NA	0	2	0	NA	NA	0	0	0	0
E007	1	NA	NA	1	2	0	82	86	NA	NA	0	0
E007	1	NA	NA	1	2	0	93	100	NA	NA	0	0
E007	1	NA	NA	0	2	0	NA	NA	2	0	0	0
E007	1	NA	NA	1	2	0	74	93	NA	NA	0	0
E007	1	NA	NA	0	2	0	NA	NA	0	0	0	0
E007	1	NA	NA	2	3	0	81	82	NA	NA	0	0
E007	1	NA	NA	1	2	0	32	100	NA	NA	0	0
E007	1	NA	NA	1	2	0	56	74	NA	NA	0	0
E007	1	NA	NA	1	2	0	81	92	NA	NA	0	0
E007	1	NA	NA	1	3	0	81	100	NA	NA	0	0
E007	1	NA	NA	1	2	0	50	81	NA	NA	0	0
E011	1	NA	NA	0	2	0	NA	NA	0	0	0	0
E011	1	NA	NA	1	2	0	93	78	NA	NA	0	0
E011	1	NA	NA	2	2	0	92	74	NA	NA	0	0
E011	1	NA	NA	1	2	0	85	93	NA	NA	0	0
E011	1	NA	NA	2	2	0	95	90	NA	NA	0	0
E011	1	NA	NA	0	2	0	NA	NA	0	0	0	0
E011	1	NA	NA	1	3	0	99	92	NA	NA	0	0
E011	1	NA	NA	1	3	0	100	96	NA	NA	0	0
E011	1	NA	NA	1	2	0	95	99	NA	NA	0	0
E011	1	NA	NA	1	2	0	67	74	NA	NA	0	0
E011	1	NA	NA	3	2	0	83	55	NA	NA	0	0
E011	1	NA	NA	1	3	0	94	96	NA	NA	0	0
E011	1	NA	NA	1	2	0	100	100	NA	NA	0	0
E011	1	NA	NA	2	2	0	89	50	NA	NA	0	0
E002	1	NA	NA	3	3	0	100	100	NA	NA	0	0
E002	1	NA	NA	3	2	0	33	29	NA	NA	0	0
E002	1	NA	NA	0	2	0	NA	NA	2	0	0	0
E002	1	NA	NA	3	2	0	82	58	NA	NA	0	0
E002	1	NA	NA	1	2	0	73	68	NA	NA	0	0
E002	1	NA	NA	1	3	0	100	100	NA	NA	0	0
E002	1	NA	NA	1	2	0	88	60	NA	NA	0	0
E002	1	NA	NA	0	2	0	NA	NA	0	0	0	0
E002	1	NA	NA	1	2	0	86	65	NA	NA	0	0
E002	1	NA	NA	4	2	0	96	100	NA	NA	0	0
E002	1	NA	NA	6	3	0	86	100	NA	NA	0	0
E002	1	NA	NA	1	2	0	63	100	NA	NA	0	0
E002	1	NA	NA	1	2	0	100	100	NA	NA	0	0
E002	1	NA	NA	1	2	0	80	88	NA	NA	0	0
E002	1	NA	NA	1	2	0	59	100	NA	NA	0	0
E002	1	NA	NA	1	3	0	94	88	NA	NA	0	0
E002	1	NA	NA	1	2	0	100	100	NA	NA	0	0
E002	1	NA	NA	2	2	0	69	73	NA	NA	0	0
E002	1	NA	NA	2	2	0	100	100	NA	NA	0	0
E002	1	NA	NA	2	2	0	100	100	NA	NA	0	0
E002	1	NA	NA	2	3	0	85	91	NA	NA	0	0
E002	1	NA	NA	2	2	0	100	78	NA	NA	0	0
E002	1	NA	NA	1	2	0	75	100	NA	NA	0	0
E002	1	NA	NA	2	2	0	67	100	NA	NA	0	0
E002	1	NA	NA	2	2	0	45	56	NA	NA	0	0
E002	1	NA	NA	1	3	0	98	100	NA	NA	0	0
E002	1	NA	NA	1	2	0	79	68	NA	NA	0	0
E002	1	NA	NA	0	2	0	NA	NA	0	0	0	0
E002	1	NA	NA	1	2	0	41	33	NA	NA	0	0
E002	1	NA	NA	1	2	0	84	93	NA	NA	0	0
E002	1	NA	NA	1	3	0	60	100	NA	NA	0	0
E002	1	NA	NA	1	2	0	79	48	NA	NA	0	0
E002	1	NA	NA	1	2	0	59	40	NA	NA	0	0
E002	1	NA	NA	1	2	0	35	50	NA	NA	0	0
E002	1	NA	NA	1	2	0	41	25	NA	NA	0	0
E006	1	NA	NA	2	2	0	100	100	NA	NA	0	0
E006	1	NA	NA	2	2	0	99	100	NA	NA	0	0
E006	1	NA	NA	3	2	0	100	100	NA	NA	0	0
E006	1	NA	NA	1	3	0	90	97	NA	NA	0	0
E006	1	NA	NA	3	2	0	65	33	NA	NA	0	0
E006	1	NA	NA	2	2	0	97	95	NA	NA	0	0
E006	1	NA	NA	1	3	0	100	100	NA	NA	0	0
E006	1	NA	NA	1	2	0	100	100	NA	NA	0	0
E006	1	NA	NA	1	2	0	100	99	NA	NA	0	0
E006	1	NA	NA	1	2	0	95	100	NA	NA	0	0
E006	1	NA	NA	1	2	0	100	96	NA	NA	0	0
E006	1	NA	NA	1	3	0	100	100	NA	NA	0	0
E006	1	NA	NA	1	2	0	100	100	NA	NA	0	0
E006	1	NA	NA	1	2	0	100	100	NA	NA	0	0
E006	1	NA	NA	1	2	0	100	100	NA	NA	0	0
E006	1	NA	NA	1	2	0	100	99	NA	NA	0	0
E006	1	NA	NA	1	3	0	100	100	NA	NA	0	0
E006	1	NA	NA	1	2	0	100	100	NA	NA	0	0
E006	1	NA	NA	1	2	0	100	100	NA	NA	0	0
E006	1	NA	NA	1	2	0	100	100	NA	NA	0	0
E006	1	NA	NA	2	2	0	100	100	NA	NA	0	0
E006	1	NA	NA	2	3	0	100	98	NA	NA	0	0
E006	1	NA	NA	1	2	0	100	98	NA	NA	0	0
E006	1	NA	NA	1	2	0	100	100	NA	NA	0	0
E006	1	NA	NA	3	2	0	98	67	NA	NA	0	0
E006	1	NA	NA	1	3	0	100	100	NA	NA	0	0
E006	1	NA	NA	3	2	0	90	59	NA	NA	0	0
E006	1	NA	NA	1	2	0	95	100	NA	NA	0	0
E006	1	NA	NA	1	3	0	97	95	NA	NA	0	0
E013	1	NA	NA	1	2	0	100	91	NA	NA	0	0
E013	1	NA	NA	2	2	0	75	79	NA	NA	0	0
E013	1	NA	NA	2	2	0	71	78	NA	NA	0	0
E013	1	NA	NA	1	2	0	96	100	NA	NA	0	0
E013	1	NA	NA	1	3	0	66	72	NA	NA	0	0
E013	1	NA	NA	0	2	0	NA	NA	0	0	0	0
E013	1	NA	NA	1	2	0	60	70	NA	NA	0	0
E013	1	NA	NA	0	2	0	NA	NA	0	0	0	0
E013	1	NA	NA	1	2	0	75	90	NA	NA	0	0
E013	1	NA	NA	1	3	0	92	90	NA	NA	0	0
E013	1	NA	NA	0	2	0	NA	NA	0	0	0	0
E013	1	NA	NA	1	2	0	80	79	NA	NA	0	0
E013	1	NA	NA	0	2	0	NA	NA	0	0	0	0
E013	1	NA	NA	0	2	0	NA	NA	0	1	0	0
E013	1	NA	NA	1	3	0	87	87	NA	NA	0	0
E013	1	NA	NA	2	2	0	62	65	NA	NA	0	0
E013	1	NA	NA	0	2	0	NA	NA	0	0	0	0
E013	1	NA	NA	1	2	0	95	100	NA	NA	0	0
E013	1	NA	NA	1	2	0	72	99	NA	NA	0	0
E013	1	NA	NA	1	3	0	77	100	NA	NA	0	0
E013	1	NA	NA	1	2	0	63	83	NA	NA	0	0
E013	1	NA	NA	2	2	0	60	13	NA	NA	0	0
E013	1	NA	NA	1	2	0	100	100	NA	NA	0	0
E013	1	NA	NA	2	2	0	85	84	NA	NA	0	0
E013	1	NA	NA	1	3	0	90	80	NA	NA	0	0
E013	1	NA	NA	0	2	0	NA	NA	0	0	0	0
E013	1	NA	NA	1	2	0	100	100	NA	NA	0	0
E013	1	NA	NA	1	2	0	92	80	NA	NA	0	0
E013	1	NA	NA	1	3	0	98	84	NA	NA	0	0
E013	1	NA	NA	0	2	0	NA	NA	0	0	0	0
E013	1	NA	NA	1	2	0	90	99	NA	NA	0	0
E013	1	NA	NA	1	2	0	89	100	NA	NA	0	0
E013	1	NA	NA	1	2	0	96	98	NA	NA	0	0
E015	1	NA	NA	1	2	0	64	71	NA	NA	0	0
E015	1	NA	NA	1	2	0	74	100	NA	NA	0	0
E015	1	NA	NA	0	2	0	NA	NA	1	0	0	0
E015	1	NA	NA	0	2	0	NA	NA	0	0	0	0
E015	1	NA	NA	1	2	0	64	72	NA	NA	0	0
E015	1	NA	NA	1	2	0	70	73	NA	NA	0	0
E015	1	NA	NA	1	2	0	72	81	NA	NA	0	0
E015	1	NA	NA	1	2	0	75	82	NA	NA	0	0
E015	1	NA	NA	0	2	0	NA	NA	0	0	0	0
E015	1	NA	NA	1	2	0	72	71	NA	NA	0	0
E015	1	NA	NA	0	2	0	NA	NA	0	0	0	0
E005	2	5	5	0	2	0	NA	NA	2	0	0	0
E005	2	5	5	2	3	0	79	100	NA	NA	0	0
E005	2	5	5	1	2	0	82	100	NA	NA	0	0
E005	2	5	5	1	2	0	100	100	NA	NA	0	0
E005	2	5	5	2	3	0	70	100	NA	NA	0	0
E005	2	5	5	1	2	0	100	77	NA	NA	0	0
E005	2	5	5	1	3	0	100	85	NA	NA	0	0
E005	2	5	5	1	2	0	74	98	NA	NA	0	0
E005	2	5	5	1	2	0	80	100	NA	NA	0	0
E005	2	5	5	1	2	0	79	99	NA	NA	0	0
E005	2	5	5	1	3	0	56	100	NA	NA	0	0
E005	2	5	5	1	2	0	71	100	NA	NA	0	0
E005	2	5	5	1	2	0	100	100	NA	NA	0	0
E005	2	5	5	1	2	0	100	100	NA	NA	0	0
E005	2	5	5	2	3	0	10	100	NA	NA	0	0
E005	2	5	5	1	2	0	86	100	NA	NA	0	0
E005	2	5	5	2	2	0	53	100	NA	NA	0	0
E005	2	5	5	1	3	0	62	100	NA	NA	0	0
E005	2	5	5	1	2	0	72	100	NA	NA	0	0
E005	2	5	5	1	2	0	74	99	NA	NA	0	0
E005	2	5	5	2	3	0	72	100	NA	NA	0	0
E005	2	5	5	1	2	0	84	100	NA	NA	0	0
E005	2	5	5	3	2	0	74	0	NA	NA	0	0
E020	1	NA	NA	0	2	0	NA	NA	0	0	0	0
E020	1	NA	NA	2	2	0	86	80	NA	NA	0	0
E020	1	NA	NA	2	2	0	77	100	NA	NA	0	0
E020	1	NA	NA	1	2	0	88	87	NA	NA	0	0
E020	1	NA	NA	3	3	0	100	85	NA	NA	0	0
E020	1	NA	NA	1	2	0	95	87	NA	NA	0	0
E020	1	NA	NA	3	2	0	97	97	NA	NA	0	0
E020	1	NA	NA	1	2	0	100	100	NA	NA	0	0
E020	1	NA	NA	1	3	0	100	92	NA	NA	0	0
E020	1	NA	NA	1	2	0	100	100	NA	NA	0	0
E020	1	NA	NA	1	2	0	100	100	NA	NA	0	0
E020	1	NA	NA	1	2	0	97	100	NA	NA	0	0
E020	1	NA	NA	2	2	0	100	100	NA	NA	0	0
E020	1	NA	NA	1	3	0	100	100	NA	NA	0	0
E020	1	NA	NA	1	2	0	29	29	NA	NA	0	0
E020	1	NA	NA	1	2	0	100	97	NA	NA	0	0
E020	1	NA	NA	1	2	0	85	90	NA	NA	0	0
E020	1	NA	NA	2	2	0	100	97	NA	NA	0	0
E020	1	NA	NA	1	3	0	91	20	NA	NA	0	0
E020	1	NA	NA	1	2	0	100	99	NA	NA	0	0
E020	1	NA	NA	1	2	0	95	100	NA	NA	0	0
E020	1	NA	NA	1	2	0	96	99	NA	NA	0	0
E020	1	NA	NA	1	3	0	100	100	NA	NA	0	0
E020	1	NA	NA	1	2	0	95	95	NA	NA	0	0
E020	1	NA	NA	1	2	0	97	99	NA	NA	0	0
E020	1	NA	NA	0	2	0	NA	NA	0	1	0	0
E020	1	NA	NA	1	2	0	92	98	NA	NA	0	0
E020	1	NA	NA	0	3	0	NA	NA	0	1	0	0
E020	1	NA	NA	0	2	0	NA	NA	0	0	0	0
E020	1	NA	NA	1	2	0	98	100	NA	NA	0	0
E020	1	NA	NA	0	2	0	NA	NA	0	1	0	0
E020	1	NA	NA	0	3	0	NA	NA	0	0	0	0
E020	1	NA	NA	1	2	0	92	96	NA	NA	0	0
E022	1	NA	NA	1	2	0	85	92	NA	NA	0	0
E022	1	NA	NA	3	2	0	100	100	NA	NA	0	0
E022	1	NA	NA	3	2	0	85	97	NA	NA	0	0
E022	1	NA	NA	1	2	0	85	88	NA	NA	0	0
E022	1	NA	NA	2	3	0	87	93	NA	NA	0	0
E022	1	NA	NA	1	2	0	92	85	NA	NA	0	0
E022	1	NA	NA	2	2	0	70	26	NA	NA	0	0
E022	1	NA	NA	6	2	0	75	50	NA	NA	0	0
E022	1	NA	NA	3	2	0	91	81	NA	NA	0	0
E022	1	NA	NA	1	3	0	92	83	NA	NA	0	0
E022	1	NA	NA	2	2	0	80	67	NA	NA	0	0
E022	1	NA	NA	0	2	0	NA	NA	0	0	0	0
E022	1	NA	NA	2	2	0	85	36	NA	NA	0	0
E022	1	NA	NA	1	2	0	74	82	NA	NA	0	0
E022	1	NA	NA	0	3	0	NA	NA	0	0	0	0
E022	1	NA	NA	1	2	0	74	65	NA	NA	0	0
E022	1	NA	NA	1	2	0	71	65	NA	NA	0	0
E022	1	NA	NA	0	2	0	NA	NA	0	0	0	0
E022	1	NA	NA	1	2	0	76	74	NA	NA	0	0
E022	1	NA	NA	1	3	0	84	79	NA	NA	0	0
E022	1	NA	NA	1	2	0	62	29	NA	NA	0	0
E022	1	NA	NA	0	2	0	NA	NA	0	0	0	0
E022	1	NA	NA	1	2	0	99	99	NA	NA	0	0
E022	1	NA	NA	1	2	0	97	100	NA	NA	0	0
E022	1	NA	NA	1	2	0	88	95	NA	NA	0	0
E022	1	NA	NA	1	2	0	66	95	NA	NA	0	0
E022	1	NA	NA	1	2	0	94	96	NA	NA	0	0
E022	1	NA	NA	1	3	0	69	84	NA	NA	0	0
E022	1	NA	NA	0	2	0	NA	NA	0	0	0	0
E022	1	NA	NA	1	2	0	80	93	NA	NA	0	0
E022	1	NA	NA	2	2	0	78	94	NA	NA	0	0
E023	1	NA	NA	1	2	0	79	21	NA	NA	0	0
E023	1	NA	NA	2	2	0	100	67	NA	NA	0	0
E023	1	NA	NA	1	2	0	100	82	NA	NA	0	0
E023	1	NA	NA	1	2	0	99	100	NA	NA	0	0
E023	1	NA	NA	1	3	0	100	84	NA	NA	0	0
E023	1	NA	NA	2	2	0	63	49	NA	NA	0	0
E023	1	NA	NA	2	2	0	64	57	NA	NA	0	0
E023	1	NA	NA	1	2	0	87	87	NA	NA	0	0
E023	1	NA	NA	2	2	0	100	86	NA	NA	0	0
E023	1	NA	NA	3	3	0	100	100	NA	NA	0	0
E023	1	NA	NA	1	2	0	71	55	NA	NA	0	0
E023	1	NA	NA	0	2	0	NA	NA	0	0	0	0
E023	1	NA	NA	1	2	0	63	58	NA	NA	0	0
E023	1	NA	NA	2	2	0	100	83	NA	NA	0	0
E023	1	NA	NA	1	3	0	100	86	NA	NA	0	0
E023	1	NA	NA	1	2	0	100	100	NA	NA	0	0
E023	1	NA	NA	2	2	0	89	84	NA	NA	0	0
E023	1	NA	NA	1	2	0	92	79	NA	NA	0	0
E023	1	NA	NA	3	2	0	100	93	NA	NA	0	0
E023	1	NA	NA	2	3	0	100	79	NA	NA	0	0
E023	1	NA	NA	2	2	0	100	80	NA	NA	0	0
E023	1	NA	NA	1	2	0	100	100	NA	NA	0	0
E023	1	NA	NA	1	2	0	100	72	NA	NA	0	0
E023	1	NA	NA	1	2	0	100	81	NA	NA	0	0
E023	1	NA	NA	1	3	0	100	84	NA	NA	0	0
E023	1	NA	NA	2	2	0	93	81	NA	NA	0	0
E023	1	NA	NA	1	2	0	75	65	NA	NA	0	0
E023	1	NA	NA	1	2	0	69	56	NA	NA	0	0
E023	1	NA	NA	2	3	0	100	86	NA	NA	0	0
E023	1	NA	NA	1	2	0	92	82	NA	NA	0	0
E023	1	NA	NA	1	2	0	86	72	NA	NA	0	0
E023	1	NA	NA	2	2	0	83	91	NA	NA	0	0
E023	1	NA	NA	3	2	0	98	83	NA	NA	0	0
E023	1	NA	NA	1	3	0	100	100	NA	NA	0	0
E024	1	NA	NA	1	2	0	79	82	NA	NA	0	0
E024	1	NA	NA	0	2	0	NA	NA	2	0	0	0
E024	1	NA	NA	1	2	0	83	51	NA	NA	0	0
E024	1	NA	NA	2	3	0	95	48	NA	NA	0	0
E024	1	NA	NA	1	2	0	89	84	NA	NA	0	0
E024	1	NA	NA	0	2	0	NA	NA	2	0	0	0
E024	1	NA	NA	1	3	0	51	49	NA	NA	0	0
E024	1	NA	NA	3	2	0	100	88	NA	NA	0	0
E024	1	NA	NA	2	2	0	96	46	NA	NA	0	0
E024	1	NA	NA	1	3	0	98	53	NA	NA	0	0
E024	1	NA	NA	0	2	0	NA	NA	0	2	0	0
E024	1	NA	NA	1	2	0	71	53	NA	NA	0	0
E024	1	NA	NA	2	2	0	49	46	NA	NA	0	0
E024	1	NA	NA	1	2	0	50	50	NA	NA	0	0
E024	1	NA	NA	0	3	0	NA	NA	2	2	0	0
E024	1	NA	NA	0	2	0	NA	NA	2	2	0	0
E024	1	NA	NA	1	2	0	51	51	NA	NA	0	0
E024	1	NA	NA	0	2	0	NA	NA	2	2	0	0
E024	1	NA	NA	1	3	0	56	58	NA	NA	0	0
E024	1	NA	NA	1	2	0	48	45	NA	NA	0	0
E024	1	NA	NA	0	2	0	NA	NA	2	2	0	0
E024	1	NA	NA	0	2	0	NA	NA	2	2	0	0
E024	1	NA	NA	0	3	0	NA	NA	2	2	0	0
E024	1	NA	NA	2	2	0	76	70	NA	NA	0	0
E012	1	NA	NA	0	2	0	NA	NA	1	0	0	0
E012	1	NA	NA	2	2	0	84	29	NA	NA	0	0
E012	1	NA	NA	1	3	0	100	78	NA	NA	0	0
E012	1	NA	NA	2	2	0	92	58	NA	NA	0	0
E012	1	NA	NA	1	2	0	81	72	NA	NA	0	0
E012	1	NA	NA	1	2	0	72	47	NA	NA	0	0
E012	1	NA	NA	1	3	0	84	78	NA	NA	0	0
E012	1	NA	NA	1	2	0	85	31	NA	NA	0	0
E012	1	NA	NA	1	2	0	52	31	NA	NA	0	0
E012	1	NA	NA	1	2	0	55	34	NA	NA	0	0
E012	1	NA	NA	2	2	0	80	20	NA	NA	0	0
E012	1	NA	NA	1	2	0	30	22	NA	NA	0	0
E012	1	NA	NA	1	2	0	6	38	NA	NA	0	0
E012	1	NA	NA	2	2	0	80	75	NA	NA	0	0
E012	1	NA	NA	1	3	0	43	27	NA	NA	0	0
E012	1	NA	NA	2	3	0	85	40	NA	NA	0	0
E012	1	NA	NA	1	2	0	5	11	NA	NA	0	0
E025	1	NA	NA	0	2	0	NA	NA	0	0	0	0
E025	1	NA	NA	1	3	0	93	86	NA	NA	0	0
E025	1	NA	NA	0	2	0	NA	NA	0	0	0	0
E025	1	NA	NA	1	2	0	84	81	NA	NA	0	0
E025	1	NA	NA	0	2	0	NA	NA	2	0	0	0
E025	1	NA	NA	1	2	0	80	100	NA	NA	0	0
E025	1	NA	NA	1	3	0	89	98	NA	NA	0	0
E025	1	NA	NA	2	2	0	100	100	NA	NA	0	0
E025	1	NA	NA	0	2	0	NA	NA	0	0	0	0
E025	1	NA	NA	0	2	0	NA	NA	0	0	0	0
E025	1	NA	NA	0	2	0	NA	NA	0	0	0	0
E025	1	NA	NA	2	3	0	87	79	NA	NA	0	0
E025	1	NA	NA	0	2	0	NA	NA	0	0	0	0
E025	1	NA	NA	1	2	0	98	100	NA	NA	0	0
E025	1	NA	NA	1	2	0	89	100	NA	NA	0	0
E025	1	NA	NA	0	2	0	NA	NA	0	0	0	0
E025	1	NA	NA	0	3	0	NA	NA	0	0	0	0
E025	1	NA	NA	2	2	0	79	94	NA	NA	0	0
E025	1	NA	NA	2	2	0	99	99	NA	NA	0	0
E025	1	NA	NA	1	2	0	69	100	NA	NA	0	0
E025	1	NA	NA	1	3	0	78	99	NA	NA	0	0
E025	1	NA	NA	0	2	0	NA	NA	0	0	0	0
E025	1	NA	NA	0	2	0	NA	NA	0	0	0	0
E025	1	NA	NA	0	2	0	NA	NA	0	0	0	0
E025	1	NA	NA	0	2	0	NA	NA	0	0	0	0
E025	1	NA	NA	1	3	0	87	90	NA	NA	0	0
E025	1	NA	NA	1	2	0	84	76	NA	NA	0	0
E025	1	NA	NA	1	2	0	78	100	NA	NA	0	0
E025	1	NA	NA	2	2	0	80	98	NA	NA	0	0
E025	1	NA	NA	0	3	0	NA	NA	0	0	0	0
E025	1	NA	NA	0	2	0	NA	NA	0	0	0	0
E025	1	NA	NA	1	2	0	80	81	NA	NA	0	0
E014	1	NA	NA	1	2	0	76	45	NA	NA	0	0
E014	1	NA	NA	1	2	0	94	100	NA	NA	0	0
E014	1	NA	NA	0	2	0	NA	NA	0	0	0	0
E014	1	NA	NA	1	3	0	52	9	NA	NA	0	0
E014	1	NA	NA	0	2	0	NA	NA	0	0	0	0
E014	1	NA	NA	0	2	0	NA	NA	1	1	0	0
E014	1	NA	NA	1	3	0	52	45	NA	NA	0	0
E014	1	NA	NA	0	2	0	NA	NA	0	0	0	0
E014	1	NA	NA	0	2	0	NA	NA	0	0	0	0
E014	1	NA	NA	0	2	0	NA	NA	0	0	0	0
E014	1	NA	NA	2	3	0	89	90	NA	NA	0	0
E021	1	NA	NA	1	2	0	99	97	NA	NA	0	0
E021	1	NA	NA	0	2	0	NA	NA	2	0	0	0
E021	1	NA	NA	1	2	0	99	99	NA	NA	0	0
E021	1	NA	NA	1	3	0	90	98	NA	NA	0	0
E021	1	NA	NA	1	2	0	91	90	NA	NA	0	0
E021	1	NA	NA	1	2	0	79	55	NA	NA	0	0
E021	1	NA	NA	1	2	0	88	87	NA	NA	0	0
E021	1	NA	NA	1	2	0	76	86	NA	NA	0	0
E021	1	NA	NA	1	2	0	80	61	NA	NA	0	0
E021	1	NA	NA	1	2	0	89	87	NA	NA	0	0
E021	1	NA	NA	1	3	0	94	89	NA	NA	0	0
E021	1	NA	NA	1	2	0	98	94	NA	NA	0	0
E021	1	NA	NA	1	2	0	91	93	NA	NA	0	0
E021	1	NA	NA	1	3	0	91	53	NA	NA	0	0
E021	1	NA	NA	1	2	0	84	91	NA	NA	0	0
E021	1	NA	NA	1	2	0	66	44	NA	NA	0	0
E021	1	NA	NA	1	2	0	88	47	NA	NA	0	0
E021	1	NA	NA	2	2	0	93	80	NA	NA	0	0
E021	1	NA	NA	1	3	0	80	93	NA	NA	0	0
E021	1	NA	NA	0	2	0	NA	NA	2	0	0	0
E021	1	NA	NA	1	2	0	89	92	NA	NA	0	0
E021	1	NA	NA	0	2	0	NA	NA	2	0	0	0
E021	1	NA	NA	0	2	0	NA	NA	2	0	0	0
E021	1	NA	NA	0	2	0	NA	NA	0	0	0	0
E021	1	NA	NA	0	2	0	NA	NA	2	0	0	0
E026	1	NA	NA	1	2	0	77	82	NA	NA	0	0
E026	1	NA	NA	1	2	0	85	87	NA	NA	0	0
E026	1	NA	NA	1	2	0	76	56	NA	NA	0	0
E026	1	NA	NA	1	2	0	71	78	NA	NA	0	0
E026	1	NA	NA	1	3	0	69	74	NA	NA	0	0
E026	1	NA	NA	1	2	0	50	50	NA	NA	0	0
E026	1	NA	NA	1	2	0	79	79	NA	NA	0	0
E026	1	NA	NA	0	2	0	NA	NA	0	0	0	0
E026	1	NA	NA	2	2	0	87	82	NA	NA	0	0
E026	1	NA	NA	1	3	0	78	46	NA	NA	0	0
E026	1	NA	NA	1	2	0	77	74	NA	NA	0	0
E026	1	NA	NA	2	2	0	69	69	NA	NA	0	0
E026	1	NA	NA	5	2	0	77	76	NA	NA	0	0
E026	1	NA	NA	2	2	0	71	48	NA	NA	0	0
E026	1	NA	NA	2	3	0	78	51	NA	NA	0	0
E026	1	NA	NA	1	2	0	50	51	NA	NA	0	0
E026	1	NA	NA	1	2	0	79	49	NA	NA	0	0
E026	1	NA	NA	2	2	0	74	77	NA	NA	0	0
E026	1	NA	NA	1	2	0	57	61	NA	NA	0	0
E026	1	NA	NA	2	3	0	65	74	NA	NA	0	0
E026	1	NA	NA	4	2	0	76	74	NA	NA	0	0
E026	1	NA	NA	1	2	0	72	71	NA	NA	0	0
E026	1	NA	NA	2	2	0	68	50	NA	NA	0	0
E026	1	NA	NA	1	2	0	68	60	NA	NA	0	0
E026	1	NA	NA	4	3	0	80	79	NA	NA	0	0
E026	1	NA	NA	4	2	0	78	70	NA	NA	0	0
E026	1	NA	NA	4	2	0	82	70	NA	NA	0	0
E026	1	NA	NA	4	2	0	78	77	NA	NA	0	0
E026	1	NA	NA	4	2	0	71	69	NA	NA	0	0
E026	1	NA	NA	4	3	0	73	80	NA	NA	0	0
E026	1	NA	NA	4	2	0	79	77	NA	NA	0	0
E026	1	NA	NA	4	2	0	78	74	NA	NA	0	0
E026	1	NA	NA	4	2	0	74	74	NA	NA	0	0
E026	1	NA	NA	5	2	0	73	73	NA	NA	0	0
E026	1	NA	NA	3	3	0	70	43	NA	NA	0	0
E017	1	NA	NA	0	2	0	NA	NA	2	0	0	0
E017	1	NA	NA	0	2	0	NA	NA	2	0	0	0
E017	1	NA	NA	1	2	0	54	76	NA	NA	0	0
E017	1	NA	NA	0	2	0	NA	NA	0	0	0	0
E017	1	NA	NA	0	3	0	NA	NA	2	0	0	0
E017	1	NA	NA	1	2	0	50	44	NA	NA	0	0
E017	1	NA	NA	0	2	0	NA	NA	0	0	0	0
E017	1	NA	NA	0	2	0	NA	NA	0	0	0	0
E017	1	NA	NA	0	2	0	NA	NA	2	0	0	0
E017	1	NA	NA	0	3	0	NA	NA	2	0	0	0
E017	1	NA	NA	0	2	0	NA	NA	2	0	0	0
E017	1	NA	NA	0	2	0	NA	NA	0	0	0	0
E017	1	NA	NA	0	2	0	NA	NA	0	0	0	0
E017	1	NA	NA	0	2	0	NA	NA	2	0	0	0
E017	1	NA	NA	1	3	0	51	52	NA	NA	0	0
E017	1	NA	NA	0	2	0	NA	NA	2	0	0	0
E017	1	NA	NA	0	2	0	NA	NA	2	0	0	0
E017	1	NA	NA	0	2	0	NA	NA	2	0	0	0
E017	1	NA	NA	0	3	0	NA	NA	2	0	0	0
E017	1	NA	NA	0	2	0	NA	NA	2	0	0	0
E017	1	NA	NA	0	2	0	NA	NA	2	0	0	0
E017	1	NA	NA	0	2	0	NA	NA	2	0	0	0
E017	1	NA	NA	0	2	0	NA	NA	2	0	0	0
E017	1	NA	NA	0	3	0	NA	NA	2	0	0	0
E017	1	NA	NA	1	2	0	95	85	NA	NA	0	0
E017	1	NA	NA	0	2	0	NA	NA	2	0	0	0
E017	1	NA	NA	1	2	0	58	55	NA	NA	0	0
E017	1	NA	NA	0	2	0	NA	NA	2	0	0	0
E017	1	NA	NA	0	3	0	NA	NA	2	0	0	0
E017	1	NA	NA	0	2	0	NA	NA	2	0	0	0
E017	1	NA	NA	0	2	0	NA	NA	2	0	0	0
E017	1	NA	NA	1	2	0	54	49	NA	NA	0	0
E017	1	NA	NA	0	2	0	NA	NA	2	0	0	0
E017	1	NA	NA	0	3	0	NA	NA	2	0	0	0
E019	1	NA	NA	2	2	0	75	98	NA	NA	0	0
E019	1	NA	NA	1	3	0	100	100	NA	NA	0	0
E019	1	NA	NA	1	2	0	87	100	NA	NA	0	0
E019	1	NA	NA	1	3	0	100	97	NA	NA	0	0
E019	1	NA	NA	1	2	0	100	100	NA	NA	0	0
E019	1	NA	NA	1	2	0	98	97	NA	NA	0	0
E019	1	NA	NA	1	2	0	100	99	NA	NA	0	0
E019	1	NA	NA	1	3	0	98	100	NA	NA	0	0
E019	1	NA	NA	1	2	0	100	98	NA	NA	0	0
E019	1	NA	NA	1	2	0	100	100	NA	NA	0	0
E019	1	NA	NA	1	3	0	100	100	NA	NA	0	0
E019	1	NA	NA	1	2	0	100	100	NA	NA	0	0
E019	1	NA	NA	1	2	0	98	100	NA	NA	0	0
E028	1	NA	NA	2	3	0	97	100	NA	NA	0	0
E028	1	NA	NA	2	2	0	100	100	NA	NA	0	0
E028	1	NA	NA	0	2	0	NA	NA	2	0	0	0
E028	1	NA	NA	1	2	0	100	100	NA	NA	0	0
E028	1	NA	NA	1	2	0	98	100	NA	NA	0	0
E028	1	NA	NA	1	3	0	100	100	NA	NA	0	0
E028	1	NA	NA	1	2	0	100	100	NA	NA	0	0
E028	1	NA	NA	1	3	0	100	100	NA	NA	0	0
E028	1	NA	NA	1	2	0	90	97	NA	NA	0	0
E028	1	NA	NA	1	2	0	87	62	NA	NA	0	0
E028	1	NA	NA	1	3	0	100	100	NA	NA	0	0
E028	1	NA	NA	1	2	0	100	100	NA	NA	0	0
E028	1	NA	NA	1	2	0	100	100	NA	NA	0	0
E028	1	NA	NA	2	2	0	100	100	NA	NA	0	0
E028	1	NA	NA	1	2	0	100	96	NA	NA	0	0
E028	1	NA	NA	2	2	0	100	83	NA	NA	0	0
E028	1	NA	NA	0	2	0	NA	NA	2	0	0	0
E028	1	NA	NA	2	3	0	96	100	NA	NA	0	0
E028	1	NA	NA	1	2	0	100	100	NA	NA	0	0
E028	1	NA	NA	1	2	0	81	100	NA	NA	0	0
E028	1	NA	NA	2	2	0	100	72	NA	NA	0	0
E028	1	NA	NA	2	3	0	100	100	NA	NA	0	0
E028	1	NA	NA	0	2	0	NA	NA	0	0	0	0
E028	1	NA	NA	1	2	0	84	70	NA	NA	0	0
E028	1	NA	NA	1	2	0	100	98	NA	NA	0	0
E004	2	5	5	1	2	0	46	43	NA	NA	0	0
E004	2	5	5	0	2	0	NA	NA	0	0	0	0
E004	2	5	5	0	2	0	NA	NA	0	0	0	0
E004	2	5	5	0	2	0	NA	NA	0	0	0	0
E004	2	5	5	1	2	0	64	76	NA	NA	0	0
E004	2	5	5	3	2	0	67	75	NA	NA	0	0
E031	1	NA	NA	1	2	0	15	27	NA	NA	0	0
E031	1	NA	NA	0	2	0	NA	NA	0	1	0	0
E031	1	NA	NA	0	2	0	NA	NA	0	1	0	0
E031	1	NA	NA	1	3	0	28	45	NA	NA	0	0
E031	1	NA	NA	1	2	0	84	98	NA	NA	0	0
E031	1	NA	NA	1	2	0	75	79	NA	NA	0	0
E031	1	NA	NA	0	3	0	NA	NA	0	1	0	0
E031	1	NA	NA	0	2	0	NA	NA	0	0	0	0
E031	1	NA	NA	0	2	0	NA	NA	2	0	0	0
E031	1	NA	NA	0	2	0	NA	NA	0	0	0	0
E031	1	NA	NA	1	3	0	77	75	NA	NA	0	0
E031	1	NA	NA	0	2	0	NA	NA	0	0	0	0
E031	1	NA	NA	1	2	0	71	72	NA	NA	0	0
E031	1	NA	NA	1	2	0	76	89	NA	NA	0	0
E031	1	NA	NA	0	2	0	NA	NA	2	2	0	0
E031	1	NA	NA	1	3	0	81	79	NA	NA	0	0
E031	1	NA	NA	1	2	0	86	100	NA	NA	0	0
E031	1	NA	NA	1	2	0	85	80	NA	NA	0	0
E031	1	NA	NA	0	3	0	NA	NA	0	0	0	0
E031	1	NA	NA	0	2	0	NA	NA	0	2	0	0
E031	1	NA	NA	1	2	0	27	76	NA	NA	0	0
E027	1	NA	NA	1	2	0	83	9	NA	NA	0	0
E027	1	NA	NA	0	2	0	NA	NA	1	0	0	0
E027	1	NA	NA	1	3	0	100	99	NA	NA	0	0
E027	1	NA	NA	0	2	0	NA	NA	2	0	0	0
E027	1	NA	NA	0	2	0	NA	NA	2	0	0	0
E027	1	NA	NA	1	3	0	100	97	NA	NA	0	0
E027	1	NA	NA	1	2	0	99	98	NA	NA	0	0
E027	1	NA	NA	1	2	0	90	96	NA	NA	0	0
E027	1	NA	NA	1	2	0	100	100	NA	NA	0	0
E027	1	NA	NA	1	3	0	100	99	NA	NA	0	0
E027	1	NA	NA	1	2	0	99	100	NA	NA	0	0
E027	1	NA	NA	1	2	0	100	100	NA	NA	0	0
E027	1	NA	NA	0	2	0	NA	NA	2	0	0	0
E027	1	NA	NA	0	2	0	NA	NA	2	0	0	0
E027	1	NA	NA	1	3	0	97	100	NA	NA	0	0
E027	1	NA	NA	1	2	0	100	99	NA	NA	0	0
E027	1	NA	NA	2	2	0	99	100	NA	NA	0	0
E027	1	NA	NA	0	2	0	NA	NA	0	0	0	0
E027	1	NA	NA	6	3	0	74	71	NA	NA	0	0
E027	1	NA	NA	0	2	0	NA	NA	0	0	0	0
E027	1	NA	NA	1	3	0	73	100	NA	NA	0	0
E027	1	NA	NA	0	2	0	NA	NA	2	0	0	0
E027	1	NA	NA	1	2	0	97	63	NA	NA	0	0
E027	1	NA	NA	2	2	0	93	74	NA	NA	0	0
E027	1	NA	NA	1	3	0	100	97	NA	NA	0	0
E027	1	NA	NA	0	2	0	NA	NA	2	0	0	0
E027	1	NA	NA	0	2	0	NA	NA	2	0	0	0
E032	1	NA	NA	2	2	0	90	100	NA	NA	0	0
E032	1	NA	NA	2	2	0	95	100	NA	NA	0	0
E032	1	NA	NA	1	3	0	100	100	NA	NA	0	0
E032	1	NA	NA	1	2	0	97	100	NA	NA	0	0
E032	1	NA	NA	1	2	0	99	96	NA	NA	0	0
E032	1	NA	NA	2	2	0	95	92	NA	NA	0	0
E032	1	NA	NA	2	2	0	100	96	NA	NA	0	0
E032	1	NA	NA	1	3	0	100	100	NA	NA	0	0
E032	1	NA	NA	2	2	0	99	100	NA	NA	0	0
E032	1	NA	NA	2	2	0	100	100	NA	NA	0	0
E032	1	NA	NA	1	2	0	100	98	NA	NA	0	0
E032	1	NA	NA	1	3	0	100	99	NA	NA	0	0
E032	1	NA	NA	1	2	0	99	97	NA	NA	0	0
E032	1	NA	NA	4	2	0	100	97	NA	NA	0	0
E032	1	NA	NA	6	3	0	100	99	NA	NA	0	0
E032	1	NA	NA	3	2	0	99	100	NA	NA	0	0
E032	1	NA	NA	3	2	0	97	88	NA	NA	0	0
E032	1	NA	NA	6	2	0	97	100	NA	NA	0	0
E032	1	NA	NA	4	3	0	100	100	NA	NA	0	0
E032	1	NA	NA	1	2	0	99	98	NA	NA	0	0
E032	1	NA	NA	6	2	0	100	98	NA	NA	0	0
E032	1	NA	NA	4	2	0	97	100	NA	NA	0	0
E032	1	NA	NA	1	3	0	100	100	NA	NA	0	0
E032	1	NA	NA	3	2	0	100	100	NA	NA	0	0
E032	1	NA	NA	3	2	0	100	99	NA	NA	0	0
E032	1	NA	NA	1	2	0	100	98	NA	NA	0	0
E032	1	NA	NA	1	2	0	99	100	NA	NA	0	0
E032	1	NA	NA	1	2	0	100	100	NA	NA	0	0
E035	1	NA	NA	1	2	0	96	50	NA	NA	0	0
E035	1	NA	NA	0	2	0	NA	NA	0	0	0	0
E035	1	NA	NA	0	2	0	NA	NA	0	0	0	0
E035	1	NA	NA	2	2	0	95	71	NA	NA	0	0
E035	1	NA	NA	1	2	0	96	71	NA	NA	0	0
E035	1	NA	NA	1	2	0	100	100	NA	NA	0	0
E035	1	NA	NA	1	2	0	92	97	NA	NA	0	0
E035	1	NA	NA	1	3	0	97	100	NA	NA	0	0
E035	1	NA	NA	1	2	0	100	100	NA	NA	0	0
E035	1	NA	NA	0	2	0	NA	NA	0	0	0	0
E035	1	NA	NA	1	3	0	95	100	NA	NA	0	0
E035	1	NA	NA	1	2	0	88	100	NA	NA	0	0
E035	1	NA	NA	1	2	0	99	94	NA	NA	0	0
E035	1	NA	NA	1	3	0	100	100	NA	NA	0	0
E035	1	NA	NA	1	2	0	93	96	NA	NA	0	0
E035	1	NA	NA	0	2	0	NA	NA	0	0	0	0
E035	1	NA	NA	0	2	0	NA	NA	0	0	0	0
E035	1	NA	NA	1	2	0	99	100	NA	NA	0	0
E035	1	NA	NA	2	3	0	100	100	NA	NA	0	0
E035	1	NA	NA	1	2	0	100	100	NA	NA	0	0
E035	1	NA	NA	1	2	0	74	71	NA	NA	0	0
E039	1	NA	NA	1	2	0	92	90	NA	NA	0	0
E039	1	NA	NA	2	2	0	81	92	NA	NA	0	0
E039	1	NA	NA	5	3	0	93	94	NA	NA	0	0
E039	1	NA	NA	0	2	0	NA	NA	0	1	0	0
E039	1	NA	NA	2	2	0	92	100	NA	NA	0	0
E039	1	NA	NA	3	2	0	85	86	NA	NA	0	0
E039	1	NA	NA	6	3	0	88	82	NA	NA	0	0
E039	1	NA	NA	0	2	0	NA	NA	2	0	0	0
E039	1	NA	NA	0	2	0	NA	NA	0	0	0	0
E039	1	NA	NA	1	2	0	83	88	NA	NA	0	0
E039	1	NA	NA	2	2	0	91	82	NA	NA	0	0
E039	1	NA	NA	2	2	0	88	77	NA	NA	0	0
E039	1	NA	NA	3	3	0	89	82	NA	NA	0	0
E039	1	NA	NA	2	2	0	84	65	NA	NA	0	0
E039	1	NA	NA	1	2	0	91	93	NA	NA	0	0
E039	1	NA	NA	1	2	0	84	82	NA	NA	0	0
E039	1	NA	NA	1	2	0	90	70	NA	NA	0	0
E039	1	NA	NA	3	2	0	93	83	NA	NA	0	0
E039	1	NA	NA	2	2	0	83	86	NA	NA	0	0
E039	1	NA	NA	3	3	0	85	74	NA	NA	0	0
E039	1	NA	NA	6	2	0	76	70	NA	NA	0	0
E039	1	NA	NA	0	2	0	NA	NA	0	0	0	0
E039	1	NA	NA	1	2	0	78	78	NA	NA	0	0
E039	1	NA	NA	0	2	0	NA	NA	0	0	0	0
E040	1	NA	NA	4	2	0	94	95	NA	NA	0	0
E040	1	NA	NA	1	2	0	70	53	NA	NA	0	0
E040	1	NA	NA	1	3	0	81	62	NA	NA	0	0
E040	1	NA	NA	1	2	0	93	64	NA	NA	0	0
E040	1	NA	NA	3	2	0	84	61	NA	NA	0	0
E040	1	NA	NA	1	2	0	50	39	NA	NA	0	0
E040	1	NA	NA	1	2	0	73	89	NA	NA	0	0
E040	1	NA	NA	1	3	0	99	96	NA	NA	0	0
E040	1	NA	NA	0	2	0	NA	NA	0	0	0	0
E040	1	NA	NA	0	2	0	NA	NA	1	1	0	0
E040	1	NA	NA	1	2	0	52	49	NA	NA	0	0
E040	1	NA	NA	1	2	0	97	95	NA	NA	0	0
E040	1	NA	NA	1	3	0	97	95	NA	NA	0	0
E040	1	NA	NA	1	2	0	94	98	NA	NA	0	0
E040	1	NA	NA	1	2	0	98	98	NA	NA	0	0
E040	1	NA	NA	1	2	0	98	94	NA	NA	0	0
E040	1	NA	NA	1	2	0	89	90	NA	NA	0	0
E040	1	NA	NA	2	3	0	94	90	NA	NA	0	0
E040	1	NA	NA	1	2	0	92	89	NA	NA	0	0
E040	1	NA	NA	2	2	0	93	94	NA	NA	0	0
E040	1	NA	NA	1	2	0	87	88	NA	NA	0	0
E040	1	NA	NA	1	2	0	72	88	NA	NA	0	0
E040	1	NA	NA	1	3	0	95	100	NA	NA	0	0
E040	1	NA	NA	2	2	0	93	91	NA	NA	0	0
E040	1	NA	NA	1	2	0	90	92	NA	NA	0	0
E040	1	NA	NA	0	2	0	NA	NA	1	1	0	0
E040	1	NA	NA	1	2	0	92	93	NA	NA	0	0
E040	1	NA	NA	1	2	0	91	92	NA	NA	0	0
E040	1	NA	NA	1	2	0	95	91	NA	NA	0	0
E040	1	NA	NA	1	2	0	93	92	NA	NA	0	0
E040	1	NA	NA	0	2	0	NA	NA	1	1	0	0
E040	1	NA	NA	1	3	0	94	96	NA	NA	0	0
E041	1	NA	NA	0	2	0	NA	NA	1	0	0	0
E041	1	NA	NA	1	2	0	90	48	NA	NA	0	0
E041	1	NA	NA	3	2	0	99	91	NA	NA	0	0
E041	1	NA	NA	1	3	0	94	91	NA	NA	0	0
E041	1	NA	NA	1	2	0	85	96	NA	NA	0	0
E041	1	NA	NA	0	2	0	NA	NA	0	0	0	0
E041	1	NA	NA	2	2	0	88	46	NA	NA	0	0
E041	1	NA	NA	1	3	0	96	97	NA	NA	0	0
E041	1	NA	NA	1	2	0	90	51	NA	NA	0	0
E041	1	NA	NA	0	2	0	NA	NA	1	1	0	0
E041	1	NA	NA	0	2	0	NA	NA	1	0	0	0
E041	1	NA	NA	4	2	0	71	51	NA	NA	0	0
E041	1	NA	NA	1	3	0	89	98	NA	NA	0	0
E041	1	NA	NA	0	2	0	NA	NA	1	0	0	0
E041	1	NA	NA	1	2	0	75	67	NA	NA	0	0
E041	1	NA	NA	2	2	0	70	91	NA	NA	0	0
E041	1	NA	NA	2	3	0	100	92	NA	NA	0	0
E041	1	NA	NA	1	2	0	85	45	NA	NA	0	0
E041	1	NA	NA	1	2	0	89	100	NA	NA	0	0
E041	1	NA	NA	2	2	0	53	89	NA	NA	0	0
E041	1	NA	NA	1	3	0	89	98	NA	NA	0	0
E041	1	NA	NA	0	2	0	NA	NA	1	0	0	0
E041	1	NA	NA	1	2	0	99	95	NA	NA	0	0
E041	1	NA	NA	1	2	0	81	80	NA	NA	0	0
E041	1	NA	NA	1	3	0	92	92	NA	NA	0	0
E041	1	NA	NA	1	2	0	80	48	NA	NA	0	0
E041	1	NA	NA	0	2	0	NA	NA	1	0	0	0
E041	1	NA	NA	1	2	0	90	100	NA	NA	0	0
E041	1	NA	NA	1	3	0	95	97	NA	NA	0	0
E042	1	NA	NA	3	2	0	94	75	NA	NA	0	0
E042	1	NA	NA	4	3	0	93	54	NA	NA	0	0
E042	1	NA	NA	1	2	0	95	80	NA	NA	0	0
E042	1	NA	NA	0	2	0	NA	NA	0	0	0	0
E042	1	NA	NA	0	3	0	NA	NA	0	0	0	0
E042	1	NA	NA	6	2	0	98	49	NA	NA	0	0
E042	1	NA	NA	2	3	0	94	79	NA	NA	0	0
E042	1	NA	NA	1	2	0	8	71	NA	NA	0	0
E042	1	NA	NA	0	2	0	NA	NA	0	0	0	0
E042	1	NA	NA	1	3	0	99	85	NA	NA	0	0
E042	1	NA	NA	0	2	0	NA	NA	1	0	0	0
E042	1	NA	NA	1	2	0	89	74	NA	NA	0	0
E042	1	NA	NA	0	2	0	NA	NA	0	0	0	0
E042	1	NA	NA	0	2	0	NA	NA	2	0	0	0
E042	1	NA	NA	1	2	0	28	100	NA	NA	0	0
E042	1	NA	NA	1	2	0	93	83	NA	NA	0	0
E042	1	NA	NA	1	3	0	50	68	NA	NA	0	0
E042	1	NA	NA	0	2	0	NA	NA	0	0	0	0
E043	1	NA	NA	0	2	0	NA	NA	0	0	0	0
E043	1	NA	NA	2	2	0	88	91	NA	NA	0	0
E043	1	NA	NA	0	2	0	NA	NA	0	1	0	0
E043	1	NA	NA	1	3	0	77	54	NA	NA	0	0
E043	1	NA	NA	1	2	0	86	69	NA	NA	0	0
E043	1	NA	NA	3	2	0	78	87	NA	NA	0	0
E043	1	NA	NA	2	2	0	79	62	NA	NA	0	0
E043	1	NA	NA	1	2	0	87	81	NA	NA	0	0
E043	1	NA	NA	1	3	0	91	100	NA	NA	0	0
E043	1	NA	NA	1	2	0	86	95	NA	NA	0	0
E043	1	NA	NA	1	2	0	93	88	NA	NA	0	0
E043	1	NA	NA	1	2	0	95	96	NA	NA	0	0
E043	1	NA	NA	1	3	0	100	98	NA	NA	0	0
E043	1	NA	NA	1	2	0	82	95	NA	NA	0	0
E043	1	NA	NA	2	2	0	90	95	NA	NA	0	0
E043	1	NA	NA	4	2	0	85	90	NA	NA	0	0
E043	1	NA	NA	4	2	0	84	84	NA	NA	0	0
E043	1	NA	NA	3	3	0	66	64	NA	NA	0	0
E043	1	NA	NA	2	2	0	73	82	NA	NA	0	0
E043	1	NA	NA	1	2	0	82	96	NA	NA	0	0
E043	1	NA	NA	1	2	0	73	88	NA	NA	0	0
E043	1	NA	NA	1	2	0	66	75	NA	NA	0	0
E043	1	NA	NA	1	3	0	79	96	NA	NA	0	0
E043	1	NA	NA	1	2	0	66	71	NA	NA	0	0
E043	1	NA	NA	1	2	0	80	98	NA	NA	0	0
E043	1	NA	NA	1	2	0	88	90	NA	NA	0	0
E043	1	NA	NA	1	2	0	97	100	NA	NA	0	0
E043	1	NA	NA	3	3	0	69	55	NA	NA	0	0
E043	1	NA	NA	1	2	0	84	90	NA	NA	0	0
E043	1	NA	NA	2	2	0	82	72	NA	NA	0	0
E043	1	NA	NA	2	2	0	76	88	NA	NA	0	0
E043	1	NA	NA	1	2	0	86	83	NA	NA	0	0
E043	1	NA	NA	1	3	0	92	94	NA	NA	0	0
E043	1	NA	NA	1	2	0	81	67	NA	NA	0	0
E043	1	NA	NA	1	2	0	78	82	NA	NA	0	0
E045	1	NA	NA	1	2	0	100	73	NA	NA	0	0
E045	1	NA	NA	1	3	0	100	51	NA	NA	0	0
E045	1	NA	NA	0	2	0	NA	NA	1	2	0	0
E045	1	NA	NA	0	2	0	NA	NA	2	1	0	0
E045	1	NA	NA	4	2	0	100	100	NA	NA	0	0
E045	1	NA	NA	2	3	0	100	100	NA	NA	0	0
E045	1	NA	NA	0	2	0	NA	NA	0	1	0	0
E045	1	NA	NA	0	2	0	NA	NA	0	1	0	0
E045	1	NA	NA	0	2	0	NA	NA	0	0	0	0
E045	1	NA	NA	2	3	0	92	84	NA	NA	0	0
E045	1	NA	NA	0	2	0	NA	NA	0	1	0	0
E045	1	NA	NA	0	2	0	NA	NA	1	1	0	0
E045	1	NA	NA	1	2	0	69	48	NA	NA	0	0
E045	1	NA	NA	2	2	0	100	96	NA	NA	0	0
E045	1	NA	NA	2	3	0	95	86	NA	NA	0	0
E045	1	NA	NA	5	2	0	96	100	NA	NA	0	0
E045	1	NA	NA	4	2	0	100	97	NA	NA	0	0
E045	1	NA	NA	4	3	0	100	90	NA	NA	0	0
E045	1	NA	NA	3	2	0	92	94	NA	NA	0	0
E045	1	NA	NA	1	2	0	98	100	NA	NA	0	0
E045	1	NA	NA	1	2	0	100	100	NA	NA	0	0
E045	1	NA	NA	1	3	0	100	99	NA	NA	0	0
E045	1	NA	NA	1	3	0	100	100	NA	NA	0	0
E045	1	NA	NA	1	2	0	88	68	NA	NA	0	0
E045	1	NA	NA	0	2	0	NA	NA	2	2	0	0
E046	1	NA	NA	3	2	0	95	96	NA	NA	0	0
E046	1	NA	NA	3	2	0	88	100	NA	NA	0	0
E046	1	NA	NA	3	2	0	65	56	NA	NA	0	0
E046	1	NA	NA	1	3	0	100	99	NA	NA	0	0
E046	1	NA	NA	1	2	0	81	86	NA	NA	0	0
E046	1	NA	NA	0	2	0	NA	NA	2	0	0	0
E046	1	NA	NA	1	2	0	96	93	NA	NA	0	0
E046	1	NA	NA	6	2	0	97	100	NA	NA	0	0
E046	1	NA	NA	1	3	0	100	50	NA	NA	0	0
E046	1	NA	NA	1	2	0	100	100	NA	NA	0	0
E046	1	NA	NA	2	2	0	100	94	NA	NA	0	0
E046	1	NA	NA	1	2	0	100	98	NA	NA	0	0
E046	1	NA	NA	0	2	0	NA	NA	0	0	0	0
E046	1	NA	NA	1	3	0	100	100	NA	NA	0	0
E046	1	NA	NA	0	2	0	NA	NA	0	0	0	0
E046	1	NA	NA	1	2	0	99	100	NA	NA	0	0
E046	1	NA	NA	1	2	0	100	100	NA	NA	0	0
E046	1	NA	NA	1	3	0	98	90	NA	NA	0	0
E046	1	NA	NA	0	2	0	NA	NA	0	0	0	0
E046	1	NA	NA	1	2	0	80	83	NA	NA	0	0
E046	1	NA	NA	1	2	0	88	90	NA	NA	0	0
E046	1	NA	NA	0	2	0	NA	NA	0	0	0	0
E046	1	NA	NA	1	2	0	75	79	NA	NA	0	0
E046	1	NA	NA	1	2	0	76	49	NA	NA	0	0
E046	1	NA	NA	2	2	0	95	99	NA	NA	0	0
E046	1	NA	NA	1	2	0	97	98	NA	NA	0	0
E046	1	NA	NA	1	2	0	94	91	NA	NA	0	0
E046	1	NA	NA	1	3	0	95	95	NA	NA	0	0
E044	1	NA	NA	0	2	0	NA	NA	2	0	0	0
E044	1	NA	NA	0	2	0	NA	NA	2	2	0	0
E044	1	NA	NA	0	2	0	NA	NA	2	0	0	0
E044	1	NA	NA	1	2	0	80	100	NA	NA	0	0
E044	1	NA	NA	1	2	0	50	48	NA	NA	0	0
E044	1	NA	NA	1	2	0	60	93	NA	NA	0	0
E044	1	NA	NA	1	2	0	32	33	NA	NA	0	0
E044	1	NA	NA	0	2	0	NA	NA	2	0	0	0
E044	1	NA	NA	0	2	0	NA	NA	2	2	0	0
E044	1	NA	NA	0	3	0	NA	NA	2	0	0	0
E044	1	NA	NA	1	2	0	75	73	NA	NA	0	0
E044	1	NA	NA	2	2	0	73	73	NA	NA	0	0
E044	1	NA	NA	1	3	0	66	59	NA	NA	0	0
E044	1	NA	NA	0	2	0	NA	NA	2	2	0	0
E044	1	NA	NA	0	2	0	NA	NA	2	2	0	0
E044	1	NA	NA	1	2	0	76	53	NA	NA	0	0
E044	1	NA	NA	3	3	0	52	52	NA	NA	0	0
E044	1	NA	NA	1	2	0	100	100	NA	NA	0	0
E044	1	NA	NA	2	3	0	61	63	NA	NA	0	0
E044	1	NA	NA	0	2	0	NA	NA	2	0	0	0
E044	1	NA	NA	0	2	0	NA	NA	2	0	0	0
E044	1	NA	NA	1	2	0	54	60	NA	NA	0	0
E044	1	NA	NA	1	3	0	61	60	NA	NA	0	0
E044	1	NA	NA	0	2	0	NA	NA	2	0	0	0
E044	1	NA	NA	0	2	0	NA	NA	2	0	0	0
E044	1	NA	NA	0	2	0	NA	NA	2	0	0	0
E044	1	NA	NA	0	3	0	NA	NA	2	0	0	0
E037	2	5	5	2	2	0	81	87	NA	NA	0	0
E037	2	5	5	4	2	0	100	98	NA	NA	0	0
E037	2	5	5	2	3	0	59	24	NA	NA	0	0
E037	2	5	5	2	2	0	41	35	NA	NA	0	0
E037	2	5	5	1	2	0	70	78	NA	NA	0	0
E037	2	5	5	1	3	0	39	22	NA	NA	0	0
E037	2	5	5	0	2	0	NA	NA	2	0	0	0
E037	2	5	5	1	2	0	40	62	NA	NA	0	0
E037	2	5	5	2	2	0	59	53	NA	NA	0	0
E037	2	5	5	2	3	0	81	99	NA	NA	0	0
E037	2	5	5	1	2	0	97	97	NA	NA	0	0
E037	2	5	5	1	2	0	95	99	NA	NA	0	0
E037	2	5	5	1	2	0	89	97	NA	NA	0	0
E037	2	5	5	1	3	0	90	100	NA	NA	0	0
E037	2	5	5	2	2	0	96	98	NA	NA	0	0
E037	2	5	5	1	2	0	68	100	NA	NA	0	0
E037	2	5	5	1	2	0	94	98	NA	NA	0	0
E037	2	5	5	2	3	0	98	98	NA	NA	0	0
E037	2	5	5	1	2	0	21	47	NA	NA	0	0
E037	2	5	5	1	2	0	71	77	NA	NA	0	0
E037	2	5	5	1	2	0	95	94	NA	NA	0	0
E037	2	5	5	1	3	0	100	100	NA	NA	0	0
E037	2	5	5	2	2	0	88	75	NA	NA	0	0
E037	2	5	5	1	2	0	89	94	NA	NA	0	0
E037	2	5	5	1	2	0	85	91	NA	NA	0	0
E037	2	5	5	1	3	0	96	98	NA	NA	0	0
E037	2	5	5	2	2	0	92	75	NA	NA	0	0
E047	1	NA	NA	2	2	0	92	95	NA	NA	0	0
E047	1	NA	NA	2	3	0	100	100	NA	NA	0	0
E047	1	NA	NA	5	2	0	94	61	NA	NA	0	0
E047	1	NA	NA	1	2	0	91	52	NA	NA	0	0
E047	1	NA	NA	2	2	0	92	70	NA	NA	0	0
E047	1	NA	NA	4	2	0	100	73	NA	NA	0	0
E047	1	NA	NA	2	3	0	81	49	NA	NA	0	0
E047	1	NA	NA	3	2	0	82	51	NA	NA	0	0
E047	1	NA	NA	2	2	0	87	52	NA	NA	0	0
E047	1	NA	NA	1	2	0	74	65	NA	NA	0	0
E047	1	NA	NA	3	2	0	90	75	NA	NA	0	0
E047	1	NA	NA	2	3	0	98	98	NA	NA	0	0
E047	1	NA	NA	0	2	0	NA	NA	1	0	0	0
E047	1	NA	NA	1	2	0	75	80	NA	NA	0	0
E047	1	NA	NA	1	2	0	76	73	NA	NA	0	0
E047	1	NA	NA	2	2	0	95	75	NA	NA	0	0
E047	1	NA	NA	2	3	0	66	63	NA	NA	0	0
E047	1	NA	NA	1	2	0	81	64	NA	NA	0	0
E047	1	NA	NA	1	2	0	79	34	NA	NA	0	0
E047	1	NA	NA	2	2	0	86	72	NA	NA	0	0
E047	1	NA	NA	3	3	0	99	98	NA	NA	0	0
E047	1	NA	NA	1	2	0	61	91	NA	NA	0	0
E047	1	NA	NA	2	2	0	92	80	NA	NA	0	0
E047	1	NA	NA	1	2	0	87	99	NA	NA	0	0
E047	1	NA	NA	3	2	0	92	93	NA	NA	0	0
E047	1	NA	NA	1	3	0	89	91	NA	NA	0	0
E047	1	NA	NA	2	2	0	93	94	NA	NA	0	0
E047	1	NA	NA	2	2	0	96	97	NA	NA	0	0
E047	1	NA	NA	1	2	0	93	100	NA	NA	0	0
E047	1	NA	NA	1	2	0	93	96	NA	NA	0	0
E047	1	NA	NA	1	3	0	94	93	NA	NA	0	0
E050	1	NA	NA	1	2	0	98	97	NA	NA	0	0
E050	1	NA	NA	2	2	0	86	72	NA	NA	0	0
E050	1	NA	NA	4	3	0	100	66	NA	NA	0	0
E050	1	NA	NA	1	2	0	100	100	NA	NA	0	0
E050	1	NA	NA	2	2	0	99	99	NA	NA	0	0
E050	1	NA	NA	2	2	0	100	100	NA	NA	0	0
E050	1	NA	NA	2	2	0	90	67	NA	NA	0	0
E050	1	NA	NA	1	3	0	100	85	NA	NA	0	0
E050	1	NA	NA	1	2	0	100	99	NA	NA	0	0
E050	1	NA	NA	1	2	0	100	98	NA	NA	0	0
E050	1	NA	NA	2	2	0	98	100	NA	NA	0	0
E050	1	NA	NA	4	2	0	0	78	NA	NA	0	0
E050	1	NA	NA	2	3	0	70	100	NA	NA	0	0
E050	1	NA	NA	4	2	0	99	100	NA	NA	0	0
E050	1	NA	NA	3	2	0	81	72	NA	NA	0	0
E050	1	NA	NA	1	2	0	99	86	NA	NA	0	0
E050	1	NA	NA	1	2	0	100	94	NA	NA	0	0
E050	1	NA	NA	2	3	0	89	49	NA	NA	0	0
E050	1	NA	NA	1	2	0	100	88	NA	NA	0	0
E050	1	NA	NA	2	2	0	100	99	NA	NA	0	0
E050	1	NA	NA	2	2	0	40	100	NA	NA	0	0
E050	1	NA	NA	3	3	0	99	100	NA	NA	0	0
E050	1	NA	NA	1	2	0	100	100	NA	NA	0	0
E050	1	NA	NA	1	2	0	100	100	NA	NA	0	0
E050	1	NA	NA	2	2	0	100	100	NA	NA	0	0
E050	1	NA	NA	3	2	0	100	100	NA	NA	0	0
E050	1	NA	NA	4	3	0	100	100	NA	NA	0	0
E050	1	NA	NA	1	2	0	42	85	NA	NA	0	0
E050	1	NA	NA	4	2	0	100	100	NA	NA	0	0
E050	1	NA	NA	1	2	0	95	58	NA	NA	0	0
E050	1	NA	NA	0	2	0	NA	NA	0	0	0	0
E050	1	NA	NA	2	3	0	100	100	NA	NA	0	0
E050	1	NA	NA	1	2	0	100	100	NA	NA	0	0
E049	1	NA	NA	1	2	0	96	93	NA	NA	0	0
E049	1	NA	NA	1	3	0	99	89	NA	NA	0	0
E049	1	NA	NA	0	2	0	NA	NA	0	0	0	0
E049	1	NA	NA	1	2	0	100	90	NA	NA	0	0
E049	1	NA	NA	0	2	0	NA	NA	0	1	0	0
E049	1	NA	NA	0	2	0	NA	NA	0	0	0	0
E049	1	NA	NA	6	3	0	100	91	NA	NA	0	0
E049	1	NA	NA	2	2	0	95	98	NA	NA	0	0
E049	1	NA	NA	1	2	0	100	61	NA	NA	0	0
E049	1	NA	NA	3	2	0	88	90	NA	NA	0	0
E049	1	NA	NA	0	2	0	NA	NA	0	0	0	0
E049	1	NA	NA	0	3	0	NA	NA	0	0	0	0
E049	1	NA	NA	1	2	0	100	38	NA	NA	0	0
E049	1	NA	NA	3	2	0	100	99	NA	NA	0	0
E049	1	NA	NA	0	2	0	NA	NA	0	0	0	0
E049	1	NA	NA	1	3	0	95	98	NA	NA	0	0
E049	1	NA	NA	1	2	0	60	56	NA	NA	0	0
E049	1	NA	NA	0	2	0	NA	NA	0	0	0	0
E049	1	NA	NA	2	2	0	88	60	NA	NA	0	0
E049	1	NA	NA	1	3	0	93	100	NA	NA	0	0
E049	1	NA	NA	0	2	0	NA	NA	0	0	0	0
E049	1	NA	NA	1	2	0	99	49	NA	NA	0	0
E049	1	NA	NA	1	2	0	89	96	NA	NA	0	0
E049	1	NA	NA	0	2	0	NA	NA	0	0	0	0
E049	1	NA	NA	0	3	0	NA	NA	0	0	0	0
E049	1	NA	NA	0	2	0	NA	NA	0	0	0	0
E049	1	NA	NA	0	2	0	NA	NA	0	0	0	0
E049	1	NA	NA	1	2	0	88	94	NA	NA	0	0
E049	1	NA	NA	1	3	0	98	100	NA	NA	0	0
E049	1	NA	NA	0	2	0	NA	NA	0	0	0	0
E049	1	NA	NA	1	2	0	95	100	NA	NA	0	0
E052	1	27	5	0	2	0	NA	NA	1	0	0	0
E052	1	27	5	0	2	0	NA	NA	2	2	0	0
E052	1	27	5	1	2	0	88	79	NA	NA	0	0
E052	1	27	5	0	2	0	NA	NA	2	0	0	0
E052	1	27	5	1	2	0	51	77	NA	NA	0	0
E052	1	27	5	1	3	0	87	75	NA	NA	0	0
E052	1	27	5	0	2	0	NA	NA	0	1	0	0
E052	1	27	5	0	2	0	NA	NA	1	0	0	0
E052	1	27	5	0	2	0	NA	NA	0	0	0	0
E052	1	27	5	2	2	0	63	27	NA	NA	0	0
E052	1	27	5	0	2	0	NA	NA	0	0	0	0
E053	1	NA	NA	1	2	0	49	34	NA	NA	0	0
E053	1	NA	NA	0	2	0	NA	NA	0	0	0	0
E053	1	NA	NA	1	2	0	89	38	NA	NA	0	0
E053	1	NA	NA	3	3	0	87	70	NA	NA	0	0
E053	1	NA	NA	0	2	0	NA	NA	1	0	0	0
E053	1	NA	NA	2	3	0	81	94	NA	NA	0	0
E053	1	NA	NA	0	2	0	NA	NA	0	0	0	0
E053	1	NA	NA	0	2	0	NA	NA	0	0	0	0
E053	1	NA	NA	1	3	0	90	85	NA	NA	0	0
E053	1	NA	NA	0	2	0	NA	NA	0	0	0	0
E053	1	NA	NA	2	2	0	74	75	NA	NA	0	0
E053	1	NA	NA	1	3	0	74	57	NA	NA	0	0
E053	1	NA	NA	1	2	0	83	92	NA	NA	0	0
E053	1	NA	NA	1	2	0	18	15	NA	NA	0	0
E053	1	NA	NA	1	2	0	79	56	NA	NA	0	0
E053	1	NA	NA	1	3	0	74	70	NA	NA	0	0
E053	1	NA	NA	0	2	0	NA	NA	0	0	0	0
E053	1	NA	NA	4	2	0	83	65	NA	NA	0	0
E053	1	NA	NA	0	2	0	NA	NA	0	0	0	0
E053	1	NA	NA	1	3	0	83	65	NA	NA	0	0
E053	1	NA	NA	0	2	0	NA	NA	1	0	0	0
E053	1	NA	NA	3	3	0	79	81	NA	NA	0	0
E054	1	NA	NA	1	2	0	84	85	NA	NA	0	0
E054	1	NA	NA	1	2	0	48	81	NA	NA	0	0
E054	1	NA	NA	1	2	0	81	84	NA	NA	0	0
E054	1	NA	NA	1	2	0	88	89	NA	NA	0	0
E054	1	NA	NA	1	2	0	92	92	NA	NA	0	0
E054	1	NA	NA	1	2	0	94	91	NA	NA	0	0
E054	1	NA	NA	1	3	0	92	91	NA	NA	0	0
E054	1	NA	NA	1	2	0	86	90	NA	NA	0	0
E054	1	NA	NA	1	3	0	88	89	NA	NA	0	0
E054	1	NA	NA	1	2	0	77	85	NA	NA	0	0
E054	1	NA	NA	1	2	0	84	86	NA	NA	0	0
E054	1	NA	NA	1	2	0	70	76	NA	NA	0	0
E054	1	NA	NA	2	2	0	69	77	NA	NA	0	0
E054	1	NA	NA	3	2	0	54	56	NA	NA	0	0
E054	1	NA	NA	2	2	0	64	67	NA	NA	0	0
E054	1	NA	NA	1	2	0	63	69	NA	NA	0	0
E054	1	NA	NA	4	2	0	59	61	NA	NA	0	0
E054	1	NA	NA	3	3	0	67	63	NA	NA	0	0
E036	1	NA	NA	0	2	0	NA	NA	0	0	0	0
E036	1	NA	NA	1	2	0	97	70	NA	NA	0	0
E036	1	NA	NA	1	3	0	99	82	NA	NA	0	0
E036	1	NA	NA	1	2	0	97	96	NA	NA	0	0
E036	1	NA	NA	0	2	0	NA	NA	0	0	0	0
E036	1	NA	NA	6	2	0	100	12	NA	NA	0	0
E036	1	NA	NA	1	2	0	99	100	NA	NA	0	0
E036	1	NA	NA	1	3	0	100	90	NA	NA	0	0
E036	1	NA	NA	1	2	0	100	100	NA	NA	0	0
E036	1	NA	NA	1	2	0	100	99	NA	NA	0	0
E036	1	NA	NA	1	2	0	95	95	NA	NA	0	0
E036	1	NA	NA	1	2	0	94	83	NA	NA	0	0
E036	1	NA	NA	1	3	0	100	83	NA	NA	0	0
E036	1	NA	NA	1	2	0	95	95	NA	NA	0	0
E036	1	NA	NA	1	2	0	100	94	NA	NA	0	0
E036	1	NA	NA	1	2	0	87	86	NA	NA	0	0
E036	1	NA	NA	1	2	0	98	92	NA	NA	0	0
E036	1	NA	NA	1	3	0	94	99	NA	NA	0	0
E036	1	NA	NA	1	2	0	100	100	NA	NA	0	0
E036	1	NA	NA	1	2	0	95	94	NA	NA	0	0
E036	1	NA	NA	1	2	0	98	86	NA	NA	0	0
E036	1	NA	NA	1	2	0	94	96	NA	NA	0	0
E036	1	NA	NA	1	3	0	96	93	NA	NA	0	0
E036	1	NA	NA	1	2	0	91	100	NA	NA	0	0
E036	1	NA	NA	1	2	0	98	91	NA	NA	0	0
E036	1	NA	NA	1	2	0	93	95	NA	NA	0	0
E036	1	NA	NA	1	2	0	95	92	NA	NA	0	0
E036	1	NA	NA	1	3	0	97	98	NA	NA	0	0
E036	1	NA	NA	0	2	0	NA	NA	0	0	0	0
E036	1	NA	NA	1	2	0	95	92	NA	NA	0	0
E036	1	NA	NA	1	3	0	88	82	NA	NA	0	0
E058	1	NA	NA	0	2	0	NA	NA	0	0	0	0
E058	1	NA	NA	0	3	0	NA	NA	1	0	0	0
E058	1	NA	NA	0	2	0	NA	NA	0	0	0	0
E058	1	NA	NA	1	2	0	52	75	NA	NA	0	0
E058	1	NA	NA	0	2	0	NA	NA	1	0	0	0
E058	1	NA	NA	0	3	0	NA	NA	1	0	0	0
E058	1	NA	NA	1	2	0	76	76	NA	NA	0	0
E058	1	NA	NA	0	3	0	NA	NA	0	0	0	0
E058	1	NA	NA	2	2	0	73	100	NA	NA	0	0
E058	1	NA	NA	1	2	0	48	77	NA	NA	0	0
E058	1	NA	NA	0	2	0	NA	NA	2	0	0	0
E058	1	NA	NA	1	2	0	49	58	NA	NA	0	0
E058	1	NA	NA	3	3	0	73	79	NA	NA	0	0
E058	1	NA	NA	0	2	0	NA	NA	1	0	0	0
E058	1	NA	NA	3	3	0	74	73	NA	NA	0	0
E058	1	NA	NA	1	2	0	72	46	NA	NA	0	0
E058	1	NA	NA	2	3	0	79	90	NA	NA	0	0
E058	1	NA	NA	1	2	0	72	84	NA	NA	0	0
E055	3	10	5	0	2	0	NA	NA	2	0	0	0
E055	3	10	5	0	2	0	NA	NA	2	0	0	0
E055	3	10	5	0	2	0	NA	NA	2	0	0	0
E055	3	10	5	1	2	0	29	63	NA	NA	0	0
E055	3	10	5	0	3	0	NA	NA	0	0	0	0
E055	3	10	5	0	2	0	NA	NA	0	0	0	0
E055	3	10	5	0	2	0	NA	NA	2	0	0	0
E055	3	10	5	0	2	0	NA	NA	1	0	0	0
E055	3	10	5	0	3	0	NA	NA	0	0	0	0
E055	3	10	5	1	2	0	21	75	NA	NA	0	0
E055	3	10	5	0	2	0	NA	NA	0	0	0	0
E055	3	10	5	1	2	0	13	80	NA	NA	0	0
E055	3	10	5	0	3	0	NA	NA	0	0	0	0
E055	3	10	5	0	2	0	NA	NA	2	0	0	0
E055	3	10	5	0	2	0	NA	NA	0	0	0	0
E055	3	10	5	0	2	0	NA	NA	0	0	0	0
E055	3	10	5	0	3	0	NA	NA	0	0	0	0
E055	3	10	5	0	2	0	NA	NA	0	0	0	0
E055	3	10	5	0	2	0	NA	NA	0	0	0	0
E055	3	10	5	0	2	0	NA	NA	1	0	0	0
E055	3	10	5	0	2	0	NA	NA	2	0	0	0
E055	3	10	5	0	2	0	NA	NA	0	0	0	0
E055	3	10	5	0	2	0	NA	NA	0	0	0	0
E055	3	10	5	0	2	0	NA	NA	2	0	0	0
E055	3	10	5	0	3	0	NA	NA	0	0	0	0
E055	3	10	5	0	2	0	NA	NA	2	0	0	0
E033	1	NA	NA	3	2	0	44	46	NA	NA	0	0
E033	1	NA	NA	1	2	0	100	100	NA	NA	0	0
E033	1	NA	NA	1	3	0	99	100	NA	NA	0	0
E033	1	NA	NA	0	2	0	NA	NA	0	0	0	0
E033	1	NA	NA	2	2	0	100	100	NA	NA	0	0
E033	1	NA	NA	6	2	0	82	63	NA	NA	0	0
E033	1	NA	NA	6	2	0	100	90	NA	NA	0	0
E033	1	NA	NA	6	3	0	100	100	NA	NA	0	0
E033	1	NA	NA	3	2	0	92	91	NA	NA	0	0
E033	1	NA	NA	1	2	0	100	100	NA	NA	0	0
E033	1	NA	NA	4	2	0	99	88	NA	NA	0	0
E033	1	NA	NA	2	2	0	98	100	NA	NA	0	0
E033	1	NA	NA	1	2	0	100	86	NA	NA	0	0
E033	1	NA	NA	2	2	0	100	74	NA	NA	0	0
E033	1	NA	NA	1	3	0	100	100	NA	NA	0	0
E033	1	NA	NA	1	2	0	99	80	NA	NA	0	0
E033	1	NA	NA	1	2	0	98	49	NA	NA	0	0
E033	1	NA	NA	3	2	0	79	65	NA	NA	0	0
E033	1	NA	NA	3	2	0	98	81	NA	NA	0	0
E033	1	NA	NA	1	3	0	99	100	NA	NA	0	0
E033	1	NA	NA	1	2	0	100	98	NA	NA	0	0
E033	1	NA	NA	1	2	0	99	99	NA	NA	0	0
E033	1	NA	NA	1	2	0	99	100	NA	NA	0	0
E033	1	NA	NA	2	3	0	97	70	NA	NA	0	0
E033	1	NA	NA	2	2	0	100	100	NA	NA	0	0
E033	1	NA	NA	3	2	0	100	100	NA	NA	0	0
E033	1	NA	NA	2	2	0	100	100	NA	NA	0	0
E033	1	NA	NA	3	2	0	99	85	NA	NA	0	0
E033	1	NA	NA	2	3	0	100	98	NA	NA	0	0
E038	1	NA	NA	1	2	0	93	81	NA	NA	0	0
E038	1	NA	NA	4	3	0	100	100	NA	NA	0	0
E038	1	NA	NA	1	2	0	99	82	NA	NA	0	0
E038	1	NA	NA	1	2	0	94	93	NA	NA	0	0
E038	1	NA	NA	2	2	0	100	97	NA	NA	0	0
E038	1	NA	NA	1	2	0	99	99	NA	NA	0	0
E038	1	NA	NA	1	3	0	100	99	NA	NA	0	0
E038	1	NA	NA	2	2	0	100	100	NA	NA	0	0
E038	1	NA	NA	1	2	0	100	100	NA	NA	0	0
E038	1	NA	NA	5	3	0	99	99	NA	NA	0	0
E038	1	NA	NA	3	2	0	100	85	NA	NA	0	0
E038	1	NA	NA	1	2	0	97	91	NA	NA	0	0
E038	1	NA	NA	1	2	0	100	99	NA	NA	0	0
E038	1	NA	NA	2	2	0	100	100	NA	NA	0	0
E038	1	NA	NA	2	3	0	100	100	NA	NA	0	0
E038	1	NA	NA	2	2	0	100	88	NA	NA	0	0
E038	1	NA	NA	0	2	0	NA	NA	0	0	0	0
E038	1	NA	NA	1	2	0	90	99	NA	NA	0	0
E038	1	NA	NA	6	3	0	100	100	NA	NA	0	0
E038	1	NA	NA	6	2	0	100	81	NA	NA	0	0
E038	1	NA	NA	6	3	0	99	100	NA	NA	0	0
E038	1	NA	NA	1	2	0	100	100	NA	NA	0	0
E038	1	NA	NA	2	2	0	94	88	NA	NA	0	0
E038	1	NA	NA	0	2	0	NA	NA	0	0	0	0
E038	1	NA	NA	1	2	0	67	67	NA	NA	0	0
E038	1	NA	NA	1	3	0	79	76	NA	NA	0	0
E038	1	NA	NA	1	2	0	85	82	NA	NA	0	0
E038	1	NA	NA	1	2	0	88	100	NA	NA	0	0
E038	1	NA	NA	6	2	0	100	100	NA	NA	0	0
E059	1	NA	NA	1	2	0	98	85	NA	NA	0	0
E059	1	NA	NA	1	2	0	82	55	NA	NA	0	0
E059	1	NA	NA	1	2	0	34	93	NA	NA	0	0
E059	1	NA	NA	1	2	0	92	83	NA	NA	0	0
E059	1	NA	NA	1	3	0	77	100	NA	NA	0	0
E059	1	NA	NA	1	2	0	36	84	NA	NA	0	0
E059	1	NA	NA	1	2	0	79	99	NA	NA	0	0
E059	1	NA	NA	2	2	0	80	95	NA	NA	0	0
E059	1	NA	NA	3	3	0	48	45	NA	NA	0	0
E059	1	NA	NA	2	2	0	88	71	NA	NA	0	0
E059	1	NA	NA	3	2	0	100	69	NA	NA	0	0
E059	1	NA	NA	2	2	0	96	81	NA	NA	0	0
E059	1	NA	NA	4	3	0	78	52	NA	NA	0	0
E059	1	NA	NA	1	2	0	71	83	NA	NA	0	0
E059	1	NA	NA	2	2	0	26	70	NA	NA	0	0
E059	1	NA	NA	3	2	0	78	47	NA	NA	0	0
E059	1	NA	NA	1	2	0	51	48	NA	NA	0	0
E059	1	NA	NA	1	3	0	93	79	NA	NA	0	0
E059	1	NA	NA	2	2	0	65	77	NA	NA	0	0
E059	1	NA	NA	1	3	0	93	87	NA	NA	0	0
E059	1	NA	NA	3	2	0	99	44	NA	NA	0	0
E059	1	NA	NA	1	2	0	33	86	NA	NA	0	0
E059	1	NA	NA	1	2	0	69	98	NA	NA	0	0
E059	1	NA	NA	1	3	0	28	85	NA	NA	0	0
E059	1	NA	NA	1	2	0	66	91	NA	NA	0	0
E059	1	NA	NA	2	2	0	84	76	NA	NA	0	0
E059	1	NA	NA	1	2	0	53	10	NA	NA	0	0
E059	1	NA	NA	4	2	0	75	86	NA	NA	0	0
E059	1	NA	NA	1	3	0	68	79	NA	NA	0	0
E060	1	NA	NA	2	2	0	88	63	NA	NA	0	0
E060	1	NA	NA	3	2	0	91	79	NA	NA	0	0
E060	1	NA	NA	1	2	0	80	52	NA	NA	0	0
E060	1	NA	NA	5	3	0	100	80	NA	NA	0	0
E060	1	NA	NA	1	2	0	100	100	NA	NA	0	0
E060	1	NA	NA	2	3	0	100	100	NA	NA	0	0
E060	1	NA	NA	2	2	0	100	100	NA	NA	0	0
E060	1	NA	NA	2	2	0	100	98	NA	NA	0	0
E060	1	NA	NA	2	2	0	100	100	NA	NA	0	0
E060	1	NA	NA	2	2	0	94	100	NA	NA	0	0
E060	1	NA	NA	2	3	0	77	59	NA	NA	0	0
E060	1	NA	NA	2	2	0	100	100	NA	NA	0	0
E060	1	NA	NA	2	2	0	100	90	NA	NA	0	0
E060	1	NA	NA	2	2	0	100	88	NA	NA	0	0
E060	1	NA	NA	2	3	0	100	100	NA	NA	0	0
E060	1	NA	NA	2	2	0	56	75	NA	NA	0	0
E060	1	NA	NA	2	2	0	93	76	NA	NA	0	0
E060	1	NA	NA	5	2	0	87	65	NA	NA	0	0
E060	1	NA	NA	2	2	0	78	60	NA	NA	0	0
E060	1	NA	NA	4	3	0	100	98	NA	NA	0	0
E060	1	NA	NA	1	2	0	99	55	NA	NA	0	0
E060	1	NA	NA	1	2	0	93	52	NA	NA	0	0
E060	1	NA	NA	2	2	0	100	64	NA	NA	0	0
E060	1	NA	NA	4	2	0	100	81	NA	NA	0	0
E060	1	NA	NA	2	3	0	93	97	NA	NA	0	0
E060	1	NA	NA	1	2	0	94	67	NA	NA	0	0
E060	1	NA	NA	1	2	0	100	68	NA	NA	0	0
E060	1	NA	NA	2	2	0	83	64	NA	NA	0	0
E060	1	NA	NA	1	2	0	77	74	NA	NA	0	0
E060	1	NA	NA	4	3	0	100	86	NA	NA	0	0
E061	1	NA	NA	3	2	0	92	17	NA	NA	0	0
E061	1	NA	NA	3	2	0	100	100	NA	NA	0	0
E061	1	NA	NA	1	3	0	92	100	NA	NA	0	0
E061	1	NA	NA	1	2	0	89	99	NA	NA	0	0
E061	1	NA	NA	3	2	0	82	98	NA	NA	0	0
E061	1	NA	NA	1	2	0	94	100	NA	NA	0	0
E061	1	NA	NA	2	2	0	90	87	NA	NA	0	0
E061	1	NA	NA	1	3	0	81	92	NA	NA	0	0
E061	1	NA	NA	3	2	0	90	1	NA	NA	0	0
E061	1	NA	NA	2	2	0	92	95	NA	NA	0	0
E061	1	NA	NA	2	2	0	99	95	NA	NA	0	0
E061	1	NA	NA	2	2	0	97	97	NA	NA	0	0
E061	1	NA	NA	1	3	0	86	91	NA	NA	0	0
E061	1	NA	NA	2	2	0	96	5	NA	NA	0	0
E061	1	NA	NA	1	2	0	86	90	NA	NA	0	0
E061	1	NA	NA	3	2	0	98	100	NA	NA	0	0
E061	1	NA	NA	3	3	0	93	94	NA	NA	0	0
E061	1	NA	NA	2	2	0	97	98	NA	NA	0	0
E061	1	NA	NA	1	2	0	34	95	NA	NA	0	0
E061	1	NA	NA	4	2	0	100	88	NA	NA	0	0
E061	1	NA	NA	2	2	0	98	99	NA	NA	0	0
E061	1	NA	NA	1	3	0	97	100	NA	NA	0	0
E061	1	NA	NA	2	2	0	97	94	NA	NA	0	0
E061	1	NA	NA	2	2	0	83	85	NA	NA	0	0
E061	1	NA	NA	1	2	0	100	100	NA	NA	0	0
E061	1	NA	NA	2	2	0	100	100	NA	NA	0	0
E061	1	NA	NA	1	3	0	92	99	NA	NA	0	0
E061	1	NA	NA	2	2	0	76	1	NA	NA	0	0
E061	1	NA	NA	2	2	0	93	99	NA	NA	0	0
E061	1	NA	NA	2	2	0	0	0	NA	NA	0	0
E061	1	NA	NA	2	2	0	96	72	NA	NA	0	0
E061	1	NA	NA	1	3	0	91	100	NA	NA	0	0
E061	1	NA	NA	3	2	0	88	100	NA	NA	0	0
E034	1	NA	NA	0	2	0	NA	NA	0	0	0	0
E034	1	NA	NA	0	2	0	NA	NA	2	0	0	0
E034	1	NA	NA	1	2	0	80	62	NA	NA	0	0
E034	1	NA	NA	2	2	0	80	66	NA	NA	0	0
E034	1	NA	NA	1	3	0	90	77	NA	NA	0	0
E034	1	NA	NA	0	2	0	NA	NA	0	1	0	0
E034	1	NA	NA	1	2	0	88	81	NA	NA	0	0
E034	1	NA	NA	1	2	0	94	87	NA	NA	0	0
E034	1	NA	NA	0	2	0	NA	NA	0	0	0	0
E034	1	NA	NA	0	3	0	NA	NA	0	1	0	0
E034	1	NA	NA	1	2	0	30	84	NA	NA	0	0
E034	1	NA	NA	0	2	0	NA	NA	2	2	0	0
E034	1	NA	NA	0	2	0	NA	NA	0	1	0	0
E034	1	NA	NA	0	2	0	NA	NA	0	2	0	0
E034	1	NA	NA	2	3	0	100	90	NA	NA	0	0
E034	1	NA	NA	1	2	0	92	97	NA	NA	0	0
E034	1	NA	NA	0	2	0	NA	NA	0	1	0	0
E034	1	NA	NA	0	2	0	NA	NA	0	1	0	0
E034	1	NA	NA	0	2	0	NA	NA	0	1	0	0
E034	1	NA	NA	0	3	0	NA	NA	0	1	0	0
E034	1	NA	NA	0	2	0	NA	NA	0	1	0	0
E034	1	NA	NA	0	2	0	NA	NA	0	1	0	0
E034	1	NA	NA	0	2	0	NA	NA	0	2	0	0
E034	1	NA	NA	0	3	0	NA	NA	0	1	0	0
E034	1	NA	NA	0	2	0	NA	NA	0	0	0	0
E034	1	NA	NA	0	2	0	NA	NA	2	2	0	0
E034	1	NA	NA	1	2	0	66	64	NA	NA	0	0
E034	1	NA	NA	1	3	0	58	99	NA	NA	0	0
E034	1	NA	NA	0	2	0	NA	NA	2	0	0	0
E034	1	NA	NA	0	2	0	NA	NA	2	2	0	0
E034	1	NA	NA	1	2	0	28	35	NA	NA	0	0
E034	1	NA	NA	0	2	0	NA	NA	2	2	0	0
E034	1	NA	NA	1	3	0	87	84	NA	NA	0	0
E016	1	NA	NA	1	2	0	100	100	NA	NA	0	0
E016	1	NA	NA	1	2	0	100	78	NA	NA	0	0
E016	1	NA	NA	0	2	0	NA	NA	0	0	0	0
E016	1	NA	NA	1	2	0	100	99	NA	NA	0	0
E016	1	NA	NA	0	3	0	NA	NA	0	0	0	0
E016	1	NA	NA	0	2	0	NA	NA	0	0	0	0
E016	1	NA	NA	0	2	0	NA	NA	0	0	0	0
E016	1	NA	NA	0	2	0	NA	NA	0	0	0	0
E016	1	NA	NA	0	3	0	NA	NA	1	0	0	0
E016	1	NA	NA	0	2	0	NA	NA	0	0	0	0
E016	1	NA	NA	0	2	0	NA	NA	0	0	0	0
E016	1	NA	NA	1	3	0	100	100	NA	NA	0	0
E016	1	NA	NA	1	2	0	99	100	NA	NA	0	0
E016	1	NA	NA	0	2	0	NA	NA	0	0	0	0
E016	1	NA	NA	1	3	0	100	100	NA	NA	0	0
E016	1	NA	NA	1	2	0	100	98	NA	NA	0	0
E016	1	NA	NA	0	2	0	NA	NA	0	0	0	0
E016	1	NA	NA	1	2	0	100	100	NA	NA	0	0
E016	1	NA	NA	1	2	0	100	100	NA	NA	0	0
E062	2	5	6	1	2	0	100	100	NA	NA	0	0
E062	2	5	6	1	2	0	99	75	NA	NA	0	0
E062	2	5	6	1	2	0	100	100	NA	NA	0	0
E062	2	5	6	2	2	0	81	81	NA	NA	0	0
E062	2	5	6	3	2	0	50	71	NA	NA	0	0
E062	2	5	6	2	2	0	48	48	NA	NA	0	0
E062	2	5	6	3	2	0	70	78	NA	NA	0	0
E062	2	5	6	2	2	0	68	69	NA	NA	0	0
E062	2	5	6	1	3	0	76	81	NA	NA	0	0
E062	2	5	6	5	2	0	72	47	NA	NA	0	0
E062	2	5	6	3	2	0	73	73	NA	NA	0	0
E062	2	5	6	0	3	0	NA	NA	2	0	0	0
E062	2	5	6	1	2	0	81	100	NA	NA	0	0
E062	2	5	6	1	2	0	69	100	NA	NA	0	0
E062	2	5	6	1	2	0	80	80	NA	NA	0	0
E062	2	5	6	1	2	0	81	72	NA	NA	0	0
E062	2	5	6	3	2	0	66	43	NA	NA	0	0
E062	2	5	6	3	2	0	41	48	NA	NA	0	0
E062	2	5	6	2	2	0	51	0	NA	NA	0	0
E062	2	5	6	1	3	0	83	100	NA	NA	0	0
E065	1	NA	NA	3	2	0	100	100	NA	NA	0	0
E065	1	NA	NA	4	2	0	88	81	NA	NA	0	0
E065	1	NA	NA	1	2	0	99	100	NA	NA	0	0
E065	1	NA	NA	5	2	0	89	70	NA	NA	0	0
E065	1	NA	NA	1	3	0	100	77	NA	NA	0	0
E065	1	NA	NA	3	2	0	80	57	NA	NA	0	0
E065	1	NA	NA	1	2	0	82	75	NA	NA	0	0
E065	1	NA	NA	5	2	0	72	60	NA	NA	0	0
E065	1	NA	NA	2	2	0	100	68	NA	NA	0	0
E065	1	NA	NA	3	3	0	90	76	NA	NA	0	0
E065	1	NA	NA	6	2	0	79	61	NA	NA	0	0
E065	1	NA	NA	1	2	0	100	89	NA	NA	0	0
E065	1	NA	NA	3	2	0	100	55	NA	NA	0	0
E065	1	NA	NA	1	2	0	85	66	NA	NA	0	0
E065	1	NA	NA	1	3	0	97	79	NA	NA	0	0
E065	1	NA	NA	1	2	0	100	97	NA	NA	0	0
E065	1	NA	NA	2	2	0	100	98	NA	NA	0	0
E065	1	NA	NA	2	2	0	84	74	NA	NA	0	0
E065	1	NA	NA	6	2	0	91	84	NA	NA	0	0
E065	1	NA	NA	6	3	0	81	75	NA	NA	0	0
E065	1	NA	NA	3	2	0	80	70	NA	NA	0	0
E065	1	NA	NA	3	2	0	75	72	NA	NA	0	0
E065	1	NA	NA	2	2	0	80	74	NA	NA	0	0
E065	1	NA	NA	1	2	0	86	100	NA	NA	0	0
E065	1	NA	NA	2	3	0	100	100	NA	NA	0	0
E065	1	NA	NA	3	2	0	91	87	NA	NA	0	0
E065	1	NA	NA	3	3	0	96	100	NA	NA	0	0
E065	1	NA	NA	1	2	0	90	97	NA	NA	0	0
E065	1	NA	NA	2	2	0	98	100	NA	NA	0	0
E065	1	NA	NA	3	2	0	80	72	NA	NA	0	0
E065	1	NA	NA	2	3	0	89	90	NA	NA	0	0
E063	2	5	6	0	2	0	NA	NA	0	0	0	0
E063	2	5	6	1	2	0	100	100	NA	NA	0	0
E063	2	5	6	1	2	0	100	100	NA	NA	0	0
E063	2	5	6	1	3	0	100	100	NA	NA	0	0
E063	2	5	6	1	2	0	94	93	NA	NA	0	0
E063	2	5	6	1	2	0	96	98	NA	NA	0	0
E063	2	5	6	1	3	0	100	99	NA	NA	0	0
E063	2	5	6	1	2	0	70	87	NA	NA	0	0
E063	2	5	6	1	2	0	100	94	NA	NA	0	0
E063	2	5	6	1	2	0	94	100	NA	NA	0	0
E063	2	5	6	1	3	0	75	95	NA	NA	0	0
E063	2	5	6	1	2	0	100	100	NA	NA	0	0
E063	2	5	6	1	2	0	100	96	NA	NA	0	0
E063	2	5	6	1	2	0	59	70	NA	NA	0	0
E063	2	5	6	0	3	0	NA	NA	0	0	0	0
E063	2	5	6	1	2	0	100	100	NA	NA	0	0
E063	2	5	6	1	2	0	100	94	NA	NA	0	0
E063	2	5	6	1	2	0	100	99	NA	NA	0	0
E063	2	5	6	1	3	0	72	73	NA	NA	0	0
E063	2	5	6	0	2	0	NA	NA	0	0	0	0
E063	2	5	6	1	2	0	100	95	NA	NA	0	0
E063	2	5	6	1	2	0	99	100	NA	NA	0	0
E063	2	5	6	1	3	0	100	99	NA	NA	0	0
E063	2	5	6	1	2	0	92	94	NA	NA	0	0
E063	2	5	6	2	2	0	56	84	NA	NA	0	0
E063	2	5	6	1	2	0	58	70	NA	NA	0	0
E063	2	5	6	1	3	0	95	97	NA	NA	0	0
E063	2	5	6	1	2	0	100	98	NA	NA	0	0
E067	1	NA	NA	1	2	0	56	100	NA	NA	0	0
E067	1	NA	NA	1	2	0	98	92	NA	NA	0	0
E067	1	NA	NA	1	2	0	100	96	NA	NA	0	0
E067	1	NA	NA	1	2	0	95	82	NA	NA	0	0
E067	1	NA	NA	1	3	0	75	93	NA	NA	0	0
E067	1	NA	NA	2	2	0	87	94	NA	NA	0	0
E067	1	NA	NA	3	3	0	74	33	NA	NA	0	0
E067	1	NA	NA	3	2	0	95	100	NA	NA	0	0
E067	1	NA	NA	2	2	0	70	29	NA	NA	0	0
E067	1	NA	NA	1	2	0	50	99	NA	NA	0	0
E067	1	NA	NA	1	3	0	100	100	NA	NA	0	0
E067	1	NA	NA	1	2	0	90	50	NA	NA	0	0
E067	1	NA	NA	0	2	0	NA	NA	0	0	0	0
E067	1	NA	NA	0	2	0	NA	NA	2	0	0	0
E067	1	NA	NA	1	2	0	100	74	NA	NA	0	0
E067	1	NA	NA	1	3	0	81	87	NA	NA	0	0
E067	1	NA	NA	0	2	0	NA	NA	1	0	0	0
E067	1	NA	NA	1	2	0	71	100	NA	NA	0	0
E067	1	NA	NA	0	2	0	NA	NA	2	0	0	0
E067	1	NA	NA	1	2	0	54	100	NA	NA	0	0
E067	1	NA	NA	2	2	0	90	82	NA	NA	0	0
E067	1	NA	NA	1	3	0	69	100	NA	NA	0	0
E067	1	NA	NA	1	2	0	85	100	NA	NA	0	0
E067	1	NA	NA	1	2	0	96	99	NA	NA	0	0
E067	1	NA	NA	1	2	0	51	66	NA	NA	0	0
E067	1	NA	NA	1	3	0	91	100	NA	NA	0	0
E066	2	5	5.5	3	2	0	73	73	NA	NA	0	0
E066	2	5	5.5	1	3	0	83	81	NA	NA	0	0
E066	2	5	5.5	1	2	0	17	23	NA	NA	0	0
E066	2	5	5.5	1	2	0	83	77	NA	NA	0	0
E066	2	5	5.5	1	2	0	48	13	NA	NA	0	0
E066	2	5	5.5	2	2	0	90	81	NA	NA	0	0
E066	2	5	5.5	3	2	0	80	79	NA	NA	0	0
E066	2	5	5.5	0	2	0	NA	NA	2	0	0	0
E066	2	5	5.5	0	2	0	NA	NA	0	0	0	0
E066	2	5	5.5	0	2	0	NA	NA	2	0	0	0
E066	2	5	5.5	1	3	0	85	81	NA	NA	0	0
E066	2	5	5.5	2	2	0	68	48	NA	NA	0	0
E066	2	5	5.5	1	2	0	73	100	NA	NA	0	0
E066	2	5	5.5	1	2	0	65	59	NA	NA	0	0
E066	2	5	5.5	1	2	0	51	51	NA	NA	0	0
E066	2	5	5.5	1	2	0	46	46	NA	NA	0	0
E066	2	5	5.5	1	2	0	47	49	NA	NA	0	0
E066	2	5	5.5	1	2	0	93	87	NA	NA	0	0
E066	2	5	5.5	1	3	0	90	99	NA	NA	0	0
E066	2	5	5.5	1	2	0	67	78	NA	NA	0	0
E066	2	5	5.5	1	2	0	73	52	NA	NA	0	0
E066	2	5	5.5	1	2	0	98	93	NA	NA	0	0
E066	2	5	5.5	1	3	0	83	74	NA	NA	0	0
E066	2	5	5.5	1	2	0	73	87	NA	NA	0	0
E066	2	5	5.5	1	2	0	67	78	NA	NA	0	0
E066	2	5	5.5	1	3	0	83	82	NA	NA	0	0
E066	2	5	5.5	1	2	0	73	75	NA	NA	0	0
E066	2	5	5.5	2	2	0	85	83	NA	NA	0	0
E066	2	5	5.5	0	2	0	NA	NA	0	0	0	0
E068	2	5	5	2	3	0	68	58	NA	NA	0	0
E068	2	5	5	1	2	0	9	95	NA	NA	0	0
E068	2	5	5	3	2	0	83	86	NA	NA	0	0
E068	2	5	5	0	2	0	NA	NA	2	0	0	0
E068	2	5	5	0	2	0	NA	NA	0	0	0	0
E068	2	5	5	6	3	0	75	69	NA	NA	0	0
E068	2	5	5	0	2	0	NA	NA	2	0	0	0
E068	2	5	5	0	2	0	NA	NA	1	1	0	0
E068	2	5	5	1	3	0	87	73	NA	NA	0	0
E068	2	5	5	0	2	0	NA	NA	0	0	0	0
E068	2	5	5	0	2	0	NA	NA	0	0	0	0
E068	2	5	5	1	2	0	67	67	NA	NA	0	0
E068	2	5	5	2	3	0	74	55	NA	NA	0	0
E068	2	5	5	2	2	0	59	42	NA	NA	0	0
E068	2	5	5	2	2	0	75	47	NA	NA	0	0
E068	2	5	5	1	2	0	71	46	NA	NA	0	0
E068	2	5	5	1	3	0	67	44	NA	NA	0	0
E068	2	5	5	0	2	0	NA	NA	0	0	0	0
E068	2	5	5	1	2	0	65	68	NA	NA	0	0
E068	2	5	5	2	2	0	68	48	NA	NA	0	0
E068	2	5	5	1	2	0	65	53	NA	NA	0	0
E068	2	5	5	0	3	0	NA	NA	0	0	0	0
E068	2	5	5	2	2	0	60	72	NA	NA	0	0
E068	2	5	5	1	2	0	59	78	NA	NA	0	0
E068	2	5	5	1	2	0	23	22	NA	NA	0	0
E068	2	5	5	2	3	0	67	48	NA	NA	0	0
E068	2	5	5	2	2	0	80	59	NA	NA	0	0
E068	2	5	5	1	2	0	57	46	NA	NA	0	0
E068	2	5	5	0	2	0	NA	NA	0	0	0	0
E069	1	18	4	0	3	0	NA	NA	1	2	0	0
E069	1	18	4	1	2	0	77	100	NA	NA	0	0
E069	1	18	4	2	3	0	49	100	NA	NA	0	0
E069	1	18	4	2	2	0	100	100	NA	NA	0	0
E069	1	18	4	1	2	0	100	100	NA	NA	0	0
E069	1	18	4	1	2	0	0	0	NA	NA	0	0
E069	1	18	4	1	2	0	100	100	NA	NA	0	0
E069	1	18	4	1	2	0	100	100	NA	NA	0	0
E069	1	18	4	1	2	0	99	50	NA	NA	0	0
E069	1	18	4	2	3	0	100	49	NA	NA	0	0
E069	1	18	4	3	2	0	50	100	NA	NA	0	0
E069	1	18	4	1	2	0	0	100	NA	NA	0	0
E069	1	18	4	1	3	0	100	100	NA	NA	0	0
E069	1	18	4	1	2	0	100	100	NA	NA	0	0
E069	1	18	4	1	2	0	100	50	NA	NA	0	0
E069	1	18	4	1	2	0	100	100	NA	NA	0	0
E069	1	18	4	1	3	0	99	100	NA	NA	0	0
E069	1	18	4	1	2	0	100	100	NA	NA	0	0
E069	1	18	4	1	2	0	1	100	NA	NA	0	0
E069	1	18	4	1	3	0	99	97	NA	NA	0	0
E070	2	5	4	1	2	0	65	50	NA	NA	0	0
E070	2	5	4	0	2	0	NA	NA	0	0	0	0
E070	2	5	4	0	2	0	NA	NA	1	2	0	0
E070	2	5	4	1	3	0	79	94	NA	NA	0	0
E070	2	5	4	0	2	0	NA	NA	2	0	0	0
E070	2	5	4	1	2	0	66	75	NA	NA	0	0
E070	2	5	4	1	2	0	35	84	NA	NA	0	0
E070	2	5	4	1	2	0	80	79	NA	NA	0	0
E070	2	5	4	0	3	0	NA	NA	1	0	0	0
E070	2	5	4	1	2	0	7	69	NA	NA	0	0
E070	2	5	4	1	2	0	6	81	NA	NA	0	0
E070	2	5	4	0	2	0	NA	NA	1	0	0	0
E070	2	5	4	1	3	0	17	77	NA	NA	0	0
E070	2	5	4	0	2	0	NA	NA	2	0	0	0
E070	2	5	4	0	2	0	NA	NA	1	0	0	0
E070	2	5	4	0	2	0	NA	NA	2	0	0	0
E070	2	5	4	0	2	0	NA	NA	2	1	0	0
E070	2	5	4	1	3	0	90	75	NA	NA	0	0
E070	2	5	4	0	2	0	NA	NA	2	2	0	0
E070	2	5	4	1	2	0	76	67	NA	NA	0	0
E070	2	5	4	0	3	0	NA	NA	1	0	0	0
E070	2	5	4	0	2	0	NA	NA	2	2	0	0
E070	2	5	4	2	2	0	63	63	NA	NA	0	0
E070	2	5	4	2	3	0	64	91	NA	NA	0	0
E070	2	5	4	0	2	0	NA	NA	2	2	0	0
E071	2	5	4	1	2	0	79	66	NA	NA	0	0
E071	2	5	4	1	2	0	91	93	NA	NA	0	0
E071	2	5	4	2	3	0	91	92	NA	NA	0	0
E071	2	5	4	2	2	0	89	82	NA	NA	0	0
E071	2	5	4	0	2	0	NA	NA	2	0	0	0
E071	2	5	4	2	2	0	69	76	NA	NA	0	0
E071	2	5	4	2	2	0	80	72	NA	NA	0	0
E071	2	5	4	1	3	0	84	67	NA	NA	0	0
E071	2	5	4	3	2	0	88	76	NA	NA	0	0
E071	2	5	4	1	2	0	79	77	NA	NA	0	0
E071	2	5	4	2	3	0	75	99	NA	NA	0	0
E071	2	5	4	1	2	0	83	76	NA	NA	0	0
E071	2	5	4	2	2	0	83	89	NA	NA	0	0
E071	2	5	4	1	2	0	91	81	NA	NA	0	0
E071	2	5	4	0	3	0	NA	NA	1	0	0	0
E071	2	5	4	1	2	0	93	73	NA	NA	0	0
E071	2	5	4	2	2	0	70	81	NA	NA	0	0
E071	2	5	4	2	2	0	77	76	NA	NA	0	0
E071	2	5	4	1	2	0	36	68	NA	NA	0	0
E071	2	5	4	1	3	0	90	83	NA	NA	0	0
E071	2	5	4	1	2	0	79	88	NA	NA	0	0
E071	2	5	4	1	2	0	69	83	NA	NA	0	0
E071	2	5	4	2	2	0	63	79	NA	NA	0	0
E071	2	5	4	3	2	0	65	54	NA	NA	0	0
E071	2	5	4	6	3	0	64	68	NA	NA	0	0
E071	2	5	4	1	2	0	85	85	NA	NA	0	0
E071	2	5	4	1	2	0	82	68	NA	NA	0	0
E071	2	5	4	2	2	0	70	57	NA	NA	0	0
E071	2	5	4	1	2	0	62	69	NA	NA	0	0
E071	2	5	4	2	3	0	68	73	NA	NA	0	0
E071	2	5	4	1	2	0	85	85	NA	NA	0	0
E071	2	5	4	1	2	0	60	31	NA	NA	0	0
E072	3	10	7	1	2	0	66	58	NA	NA	0	0
E072	3	10	7	0	2	0	NA	NA	0	2	0	0
E072	3	10	7	1	3	0	63	63	NA	NA	0	0
E072	3	10	7	1	2	0	53	50	NA	NA	0	0
E072	3	10	7	1	2	0	40	46	NA	NA	0	0
E072	3	10	7	0	3	0	NA	NA	2	0	0	0
E072	3	10	7	1	2	0	37	50	NA	NA	0	0
E072	3	10	7	1	2	0	65	73	NA	NA	0	0
E072	3	10	7	1	3	0	75	75	NA	NA	0	0
E072	3	10	7	1	2	0	73	58	NA	NA	0	0
E072	3	10	7	1	2	0	77	77	NA	NA	0	0
E072	3	10	7	1	2	0	89	79	NA	NA	0	0
E072	3	10	7	0	3	0	NA	NA	2	0	0	0
E072	3	10	7	2	2	0	53	51	NA	NA	0	0
E072	3	10	7	0	2	0	NA	NA	0	0	0	0
E072	3	10	7	1	3	0	75	50	NA	NA	0	0
E072	3	10	7	0	2	0	NA	NA	0	0	0	0
E072	3	10	7	1	2	0	71	80	NA	NA	0	0
E072	3	10	7	0	2	0	NA	NA	0	2	0	0
E072	3	10	7	2	3	0	69	69	NA	NA	0	0
E072	3	10	7	0	2	0	NA	NA	0	0	0	0
E072	3	10	7	0	3	0	NA	NA	0	0	0	0
E072	3	10	7	1	2	0	67	66	NA	NA	0	0
E072	3	10	7	1	2	0	81	66	NA	NA	0	0
E075	2	5	7	1	2	0	88	85	NA	NA	0	0
E075	2	5	7	2	2	0	100	95	NA	NA	0	0
E075	2	5	7	1	2	0	98	99	NA	NA	0	0
E075	2	5	7	0	2	0	NA	NA	2	2	0	0
E075	2	5	7	2	2	0	73	49	NA	NA	0	0
E075	2	5	7	4	2	0	100	100	NA	NA	0	0
E075	2	5	7	1	2	0	73	76	NA	NA	0	0
E075	2	5	7	1	3	0	98	100	NA	NA	0	0
E075	2	5	7	2	2	0	97	96	NA	NA	0	0
E075	2	5	7	1	3	0	97	97	NA	NA	0	0
E075	2	5	7	3	2	0	99	100	NA	NA	0	0
E075	2	5	7	0	3	0	NA	NA	2	0	0	0
E075	2	5	7	1	2	0	77	74	NA	NA	0	0
E075	2	5	7	1	2	0	98	100	NA	NA	0	0
E075	2	5	7	2	2	0	98	99	NA	NA	0	0
E075	2	5	7	0	3	0	NA	NA	2	0	0	0
E075	2	5	7	3	2	0	97	100	NA	NA	0	0
E075	2	5	7	0	2	0	NA	NA	1	1	0	0
E075	2	5	7	0	3	0	NA	NA	2	2	0	0
E077	2	5	5	4	2	0	57	82	NA	NA	0	0
E077	2	5	5	1	2	0	48	45	NA	NA	0	0
E077	2	5	5	1	2	0	31	36	NA	NA	0	0
E077	2	5	5	1	3	0	53	41	NA	NA	0	0
E077	2	5	5	1	2	0	49	48	NA	NA	0	0
E077	2	5	5	1	2	0	52	74	NA	NA	0	0
E077	2	5	5	1	2	0	64	51	NA	NA	0	0
E077	2	5	5	1	2	0	80	76	NA	NA	0	0
E077	2	5	5	1	3	0	38	92	NA	NA	0	0
E077	2	5	5	0	2	0	NA	NA	2	2	0	0
E077	2	5	5	1	2	0	90	93	NA	NA	0	0
E077	2	5	5	1	2	0	80	69	NA	NA	0	0
E077	2	5	5	1	2	0	57	81	NA	NA	0	0
E077	2	5	5	1	2	0	81	86	NA	NA	0	0
E077	2	5	5	1	2	0	85	92	NA	NA	0	0
E077	2	5	5	1	2	0	82	77	NA	NA	0	0
E077	2	5	5	1	2	0	80	77	NA	NA	0	0
E077	2	5	5	1	2	0	75	65	NA	NA	0	0
E077	2	5	5	3	2	0	74	84	NA	NA	0	0
E077	2	5	5	1	2	0	47	67	NA	NA	0	0
E077	2	5	5	1	2	0	49	84	NA	NA	0	0
E077	2	5	5	1	2	0	82	81	NA	NA	0	0
E077	2	5	5	1	2	0	50	71	NA	NA	0	0
E077	2	5	5	1	2	0	34	15	NA	NA	0	0
E077	2	5	5	1	3	0	54	76	NA	NA	0	0
E079	1	17	1	1	2	0	100	54	NA	NA	0	0
E079	1	17	1	2	2	0	100	100	NA	NA	0	0
E079	1	17	1	0	3	0	NA	NA	2	0	0	0
E079	1	17	1	2	2	0	100	49	NA	NA	0	0
E079	1	17	1	2	2	0	100	99	NA	NA	0	0
E079	1	17	1	1	2	0	100	100	NA	NA	0	0
E079	1	17	1	1	3	0	98	98	NA	NA	0	0
E079	1	17	1	1	2	0	98	100	NA	NA	0	0
E079	1	17	1	2	2	0	100	100	NA	NA	0	0
E079	1	17	1	0	2	0	NA	NA	0	0	0	0
E079	1	17	1	1	2	0	100	100	NA	NA	0	0
E079	1	17	1	0	3	0	NA	NA	0	0	0	0
E079	1	17	1	1	2	0	100	99	NA	NA	0	0
E079	1	17	1	1	2	0	95	100	NA	NA	0	0
E079	1	17	1	1	2	0	100	42	NA	NA	0	0
E079	1	17	1	1	3	0	100	100	NA	NA	0	0
E079	1	17	1	2	2	0	98	46	NA	NA	0	0
E079	1	17	1	0	2	0	NA	NA	2	0	0	0
E079	1	17	1	1	2	0	99	100	NA	NA	0	0
E079	1	17	1	1	2	0	100	100	NA	NA	0	0
E079	1	17	1	1	3	0	99	97	NA	NA	0	0
E079	1	17	1	0	2	0	NA	NA	0	2	0	0
E079	1	17	1	1	2	0	100	97	NA	NA	0	0
E079	1	17	1	0	3	0	NA	NA	0	0	0	0
E079	1	17	1	1	2	0	100	98	NA	NA	0	0
E079	1	17	1	1	2	0	100	100	NA	NA	0	0
E079	1	17	1	0	3	0	NA	NA	0	2	0	0
E079	1	17	1	0	2	0	NA	NA	0	0	0	0
E080	2	6	7	1	2	0	100	74	NA	NA	0	0
E080	2	6	7	2	2	0	100	100	NA	NA	0	0
E080	2	6	7	2	2	0	100	78	NA	NA	0	0
E080	2	6	7	1	2	0	100	99	NA	NA	0	0
E080	2	6	7	0	3	0	NA	NA	0	0	0	0
E080	2	6	7	1	2	0	80	91	NA	NA	0	0
E080	2	6	7	1	2	0	100	50	NA	NA	0	0
E080	2	6	7	1	2	0	58	48	NA	NA	0	0
E080	2	6	7	2	3	0	79	52	NA	NA	0	0
E080	2	6	7	1	2	0	100	100	NA	NA	0	0
E080	2	6	7	2	2	0	0	0	NA	NA	0	0
E080	2	6	7	3	2	0	100	50	NA	NA	0	0
E080	2	6	7	0	2	0	NA	NA	0	0	0	0
E080	2	6	7	0	2	0	NA	NA	0	0	0	0
E080	2	6	7	0	3	0	NA	NA	0	0	0	0
E080	2	6	7	2	2	0	97	69	NA	NA	0	0
E080	2	6	7	1	2	0	100	100	NA	NA	0	0
E080	2	6	7	3	2	0	100	100	NA	NA	0	0
E080	2	6	7	1	2	0	100	100	NA	NA	0	0
E080	2	6	7	0	2	0	NA	NA	0	0	0	0
E080	2	6	7	1	3	0	95	94	NA	NA	0	0
E084	3	10	6	0	2	0	NA	NA	0	0	0	0
E084	3	10	6	2	2	0	66	73	NA	NA	0	0
E084	3	10	6	2	3	0	64	65	NA	NA	0	0
E084	3	10	6	1	2	0	85	99	NA	NA	0	0
E084	3	10	6	0	2	0	NA	NA	0	1	0	0
E084	3	10	6	1	2	0	79	50	NA	NA	0	0
E084	3	10	6	0	2	0	NA	NA	0	1	0	0
E084	3	10	6	1	3	0	53	41	NA	NA	0	0
E084	3	10	6	1	2	0	75	75	NA	NA	0	0
E084	3	10	6	1	2	0	38	41	NA	NA	0	0
E084	3	10	6	0	3	0	NA	NA	1	1	0	0
E084	3	10	6	0	2	0	NA	NA	0	1	0	0
E084	3	10	6	1	2	0	86	100	NA	NA	0	0
E084	3	10	6	0	2	0	NA	NA	0	1	0	0
E084	3	10	6	0	2	0	NA	NA	1	0	0	0
E084	3	10	6	1	3	0	75	100	NA	NA	0	0
E084	3	10	6	1	2	0	82	95	NA	NA	0	0
E084	3	10	6	0	2	0	NA	NA	0	1	0	0
E084	3	10	6	0	2	0	NA	NA	0	0	0	0
E084	3	10	6	1	2	0	48	85	NA	NA	0	0
E084	3	10	6	0	3	0	NA	NA	1	0	0	0
E084	3	10	6	1	2	0	45	64	NA	NA	0	0
E084	3	10	6	0	2	0	NA	NA	0	0	0	0
E084	3	10	6	1	2	0	71	72	NA	NA	0	0
E084	3	10	6	1	2	0	90	95	NA	NA	0	0
E084	3	10	6	0	2	0	NA	NA	1	1	0	0
E084	3	10	6	0	2	0	NA	NA	1	1	0	0
E087	3	10	4	1	2	0	50	49	NA	NA	0	0
E087	3	10	4	4	3	0	48	43	NA	NA	0	0
E087	3	10	4	1	2	0	73	73	NA	NA	0	0
E087	3	10	4	1	3	0	86	90	NA	NA	0	0
E087	3	10	4	0	2	0	NA	NA	2	0	0	0
E087	3	10	4	1	3	0	66	77	NA	NA	0	0
E087	3	10	4	0	2	0	NA	NA	2	0	0	0
E087	3	10	4	0	3	0	NA	NA	2	0	0	0
E087	3	10	4	0	2	0	NA	NA	2	0	0	0
E087	3	10	4	0	2	0	NA	NA	2	0	0	0
E087	3	10	4	0	2	0	NA	NA	2	0	0	0
E087	3	10	4	1	3	0	61	48	NA	NA	0	0
E087	3	10	4	0	2	0	NA	NA	2	0	0	0
E087	3	10	4	0	2	0	NA	NA	2	0	0	0
E087	3	10	4	0	2	0	NA	NA	2	0	0	0
E087	3	10	4	1	3	0	62	65	NA	NA	0	0
E085	1	NA	NA	2	2	0	100	100	NA	NA	0	0
E085	1	NA	NA	3	2	0	52	50	NA	NA	0	0
E085	1	NA	NA	1	2	0	49	49	NA	NA	0	0
E085	1	NA	NA	2	2	0	93	50	NA	NA	0	0
E085	1	NA	NA	2	3	0	100	100	NA	NA	0	0
E085	1	NA	NA	1	2	0	100	100	NA	NA	0	0
E085	1	NA	NA	0	2	0	NA	NA	0	0	0	0
E085	1	NA	NA	1	2	0	75	53	NA	NA	0	0
E085	1	NA	NA	4	2	0	100	60	NA	NA	0	0
E085	1	NA	NA	1	2	0	50	48	NA	NA	0	0
E085	1	NA	NA	0	2	0	NA	NA	0	0	0	0
E085	1	NA	NA	3	2	0	73	25	NA	NA	0	0
E085	1	NA	NA	1	2	0	100	100	NA	NA	0	0
E085	1	NA	NA	1	3	0	100	100	NA	NA	0	0
E085	1	NA	NA	2	2	0	98	98	NA	NA	0	0
E085	1	NA	NA	2	2	0	60	100	NA	NA	0	0
E085	1	NA	NA	2	2	0	23	1	NA	NA	0	0
E085	1	NA	NA	0	2	0	NA	NA	0	0	0	0
E085	1	NA	NA	1	3	0	100	98	NA	NA	0	0
E085	1	NA	NA	2	2	0	89	49	NA	NA	0	0
E085	1	NA	NA	1	2	0	76	50	NA	NA	0	0
E085	1	NA	NA	1	2	0	70	77	NA	NA	0	0
E085	1	NA	NA	1	2	0	83	83	NA	NA	0	0
E085	1	NA	NA	1	2	0	89	80	NA	NA	0	0
E085	1	NA	NA	1	2	0	89	100	NA	NA	0	0
E085	1	NA	NA	1	3	0	76	84	NA	NA	0	0
E085	1	NA	NA	0	2	0	NA	NA	2	0	0	0
E085	1	NA	NA	0	2	0	NA	NA	0	0	0	0
E085	1	NA	NA	1	2	0	50	23	NA	NA	0	0
E085	1	NA	NA	2	3	0	88	100	NA	NA	0	0
E085	1	NA	NA	0	2	0	NA	NA	0	0	0	0
E083	3	10	4	1	2	0	90	98	NA	NA	0	0
E083	3	10	4	2	2	0	87	51	NA	NA	0	0
E083	3	10	4	1	3	0	55	48	NA	NA	0	0
E083	3	10	4	1	2	0	87	79	NA	NA	0	0
E083	3	10	4	1	2	0	85	94	NA	NA	0	0
E083	3	10	4	1	2	0	52	79	NA	NA	0	0
E083	3	10	4	3	2	0	72	52	NA	NA	0	0
E083	3	10	4	2	3	0	90	55	NA	NA	0	0
E083	3	10	4	1	2	0	53	90	NA	NA	0	0
E083	3	10	4	3	2	0	81	72	NA	NA	0	0
E083	3	10	4	2	2	0	85	69	NA	NA	0	0
E083	3	10	4	2	3	0	77	92	NA	NA	0	0
E083	3	10	4	1	2	0	75	52	NA	NA	0	0
E083	3	10	4	1	2	0	54	91	NA	NA	0	0
E083	3	10	4	1	2	0	70	74	NA	NA	0	0
E083	3	10	4	2	3	0	80	89	NA	NA	0	0
E083	3	10	4	2	2	0	51	49	NA	NA	0	0
E083	3	10	4	1	2	0	90	93	NA	NA	0	0
E083	3	10	4	2	2	0	81	46	NA	NA	0	0
E083	3	10	4	1	3	0	64	56	NA	NA	0	0
E083	3	10	4	1	2	0	55	90	NA	NA	0	0
E083	3	10	4	2	2	0	100	94	NA	NA	0	0
E083	3	10	4	2	2	0	84	83	NA	NA	0	0
E083	3	10	4	6	2	0	82	77	NA	NA	0	0
E083	3	10	4	1	3	0	77	74	NA	NA	0	0
E083	3	10	4	1	2	0	88	82	NA	NA	0	0
E083	3	10	4	1	2	0	49	77	NA	NA	0	0
E083	3	10	4	4	3	0	85	91	NA	NA	0	0
E090	2	5	5	1	2	0	86	54	NA	NA	0	0
E090	2	5	5	0	3	0	NA	NA	2	1	0	0
E090	2	5	5	1	2	0	82	78	NA	NA	0	0
E090	2	5	5	1	2	0	100	52	NA	NA	0	0
E090	2	5	5	1	3	0	90	91	NA	NA	0	0
E090	2	5	5	1	2	0	72	49	NA	NA	0	0
E090	2	5	5	1	2	0	88	62	NA	NA	0	0
E090	2	5	5	1	2	0	81	83	NA	NA	0	0
E090	2	5	5	1	2	0	55	54	NA	NA	0	0
E090	2	5	5	1	2	0	100	97	NA	NA	0	0
E090	2	5	5	1	2	0	100	85	NA	NA	0	0
E090	2	5	5	1	3	0	99	96	NA	NA	0	0
E090	2	5	5	1	2	0	50	50	NA	NA	0	0
E090	2	5	5	1	2	0	70	50	NA	NA	0	0
E090	2	5	5	0	2	0	NA	NA	2	1	0	0
E090	2	5	5	1	2	0	52	50	NA	NA	0	0
E090	2	5	5	1	2	0	73	48	NA	NA	0	0
E090	2	5	5	1	2	0	51	46	NA	NA	0	0
E074	3	10	8	2	2	0	54	48	NA	NA	0	0
E074	3	10	8	0	2	0	NA	NA	1	0	0	0
E074	3	10	8	1	2	0	54	51	NA	NA	0	0
E074	3	10	8	1	2	0	50	43	NA	NA	0	0
E074	3	10	8	1	2	0	50	85	NA	NA	0	0
E074	3	10	8	1	2	0	42	39	NA	NA	0	0
E074	3	10	8	1	3	0	52	83	NA	NA	0	0
E074	3	10	8	1	2	0	51	48	NA	NA	0	0
E074	3	10	8	1	2	0	51	51	NA	NA	0	0
E074	3	10	8	2	2	0	56	55	NA	NA	0	0
E074	3	10	8	0	2	0	NA	NA	0	0	0	0
E074	3	10	8	0	3	0	NA	NA	2	1	0	0
E074	3	10	8	1	2	0	30	33	NA	NA	0	0
E074	3	10	8	0	2	0	NA	NA	2	0	0	0
E074	3	10	8	1	2	0	49	51	NA	NA	0	0
E074	3	10	8	0	2	0	NA	NA	1	0	0	0
E074	3	10	8	0	2	0	NA	NA	1	0	0	0
E074	3	10	8	1	2	0	52	52	NA	NA	0	0
E074	3	10	8	1	2	0	45	44	NA	NA	0	0
E074	3	10	8	0	3	0	NA	NA	1	0	0	0
E074	3	10	8	0	2	0	NA	NA	2	2	0	0
E074	3	10	8	0	2	0	NA	NA	2	0	0	0
E074	3	10	8	1	2	0	53	64	NA	NA	0	0
E074	3	10	8	0	2	0	NA	NA	2	0	0	0
E074	3	10	8	1	2	0	54	80	NA	NA	0	0
E074	3	10	8	0	2	0	NA	NA	2	0	0	0
E074	3	10	8	0	2	0	NA	NA	0	1	0	0
E092	2	5	7	1	2	0	95	86	NA	NA	0	0
E092	2	5	7	1	2	0	100	99	NA	NA	0	0
E092	2	5	7	2	3	0	67	100	NA	NA	0	0
E092	2	5	7	2	2	0	100	100	NA	NA	0	0
E092	2	5	7	1	2	0	43	39	NA	NA	0	0
E092	2	5	7	1	2	0	43	61	NA	NA	0	0
E092	2	5	7	1	2	0	89	91	NA	NA	0	0
E092	2	5	7	1	3	0	61	72	NA	NA	0	0
E092	2	5	7	1	2	0	73	83	NA	NA	0	0
E092	2	5	7	2	2	0	89	99	NA	NA	0	0
E092	2	5	7	1	2	0	99	95	NA	NA	0	0
E092	2	5	7	2	2	0	70	100	NA	NA	0	0
E092	2	5	7	1	3	0	69	100	NA	NA	0	0
E092	2	5	7	1	2	0	100	100	NA	NA	0	0
E092	2	5	7	2	2	0	51	91	NA	NA	0	0
E092	2	5	7	1	2	0	76	96	NA	NA	0	0
E092	2	5	7	2	2	0	17	51	NA	NA	0	0
E092	2	5	7	1	3	0	96	73	NA	NA	0	0
E092	2	5	7	0	2	0	NA	NA	1	1	0	0
E092	2	5	7	0	2	0	NA	NA	1	1	0	0
E092	2	5	7	1	2	0	100	89	NA	NA	0	0
E092	2	5	7	1	3	0	70	100	NA	NA	0	0
E092	2	5	7	2	2	0	82	89	NA	NA	0	0
E092	2	5	7	2	2	0	100	78	NA	NA	0	0
E092	2	5	7	1	2	0	97	78	NA	NA	0	0
E092	2	5	7	1	2	0	84	90	NA	NA	0	0
E092	2	5	7	2	2	0	98	72	NA	NA	0	0
E092	2	5	7	2	2	0	100	97	NA	NA	0	0
E092	2	5	7	2	3	0	82	100	NA	NA	0	0
E091	1	24	2	1	2	0	100	99	NA	NA	0	0
E091	1	24	2	1	3	0	98	75	NA	NA	0	0
E091	1	24	2	1	2	0	100	100	NA	NA	0	0
E091	1	24	2	0	2	0	NA	NA	0	0	0	0
E091	1	24	2	2	2	0	87	63	NA	NA	0	0
E091	1	24	2	1	3	0	79	59	NA	NA	0	0
E091	1	24	2	1	2	0	97	74	NA	NA	0	0
E091	1	24	2	1	2	0	96	74	NA	NA	0	0
E091	1	24	2	1	3	0	100	71	NA	NA	0	0
E091	1	24	2	1	2	0	71	75	NA	NA	0	0
E091	1	24	2	1	2	0	79	72	NA	NA	0	0
E091	1	24	2	1	2	0	78	69	NA	NA	0	0
E091	1	24	2	1	2	0	70	63	NA	NA	0	0
E091	1	24	2	4	2	0	70	57	NA	NA	0	0
E091	1	24	2	1	2	0	71	62	NA	NA	0	0
E091	1	24	2	0	3	0	NA	NA	0	0	0	0
E091	1	24	2	1	2	0	76	59	NA	NA	0	0
E091	1	24	2	0	3	0	NA	NA	0	0	0	0
E091	1	24	2	2	2	0	76	60	NA	NA	0	0
E091	1	24	2	1	2	0	72	58	NA	NA	0	0
E091	1	24	2	1	2	0	0	60	NA	NA	0	0
E091	1	24	2	0	2	0	NA	NA	0	0	0	0
E091	1	24	2	1	3	0	75	72	NA	NA	0	0
E091	1	24	2	1	2	0	75	59	NA	NA	0	0
E091	1	24	2	1	2	0	75	50	NA	NA	0	0
E091	1	24	2	1	2	0	68	71	NA	NA	0	0
E094	3	10	7	0	2	0	NA	NA	0	1	0	0
E094	3	10	7	1	2	0	75	95	NA	NA	0	0
E094	3	10	7	1	3	0	91	90	NA	NA	0	0
E094	3	10	7	1	2	0	60	47	NA	NA	0	0
E094	3	10	7	1	2	0	100	91	NA	NA	0	0
E094	3	10	7	1	3	0	89	83	NA	NA	0	0
E094	3	10	7	1	2	0	59	87	NA	NA	0	0
E094	3	10	7	1	2	0	73	94	NA	NA	0	0
E094	3	10	7	1	2	0	60	94	NA	NA	0	0
E094	3	10	7	1	2	0	2	100	NA	NA	0	0
E094	3	10	7	1	3	0	39	97	NA	NA	0	0
E094	3	10	7	1	2	0	68	90	NA	NA	0	0
E094	3	10	7	1	2	0	65	88	NA	NA	0	0
E094	3	10	7	1	2	0	87	88	NA	NA	0	0
E094	3	10	7	1	2	0	74	91	NA	NA	0	0
E094	3	10	7	1	3	0	81	87	NA	NA	0	0
E094	3	10	7	1	2	0	81	90	NA	NA	0	0
E094	3	10	7	1	2	0	57	92	NA	NA	0	0
E094	3	10	7	1	3	0	60	87	NA	NA	0	0
E094	3	10	7	1	2	0	76	88	NA	NA	0	0
E094	3	10	7	1	2	0	14	74	NA	NA	0	0
E094	3	10	7	1	2	0	14	94	NA	NA	0	0
E094	3	10	7	1	3	0	67	81	NA	NA	0	0
E094	3	10	7	1	2	0	63	18	NA	NA	0	0
D001	1	NA	NA	2	2	0	96	60	NA	NA	0	0
D001	1	NA	NA	1	2	0	79	100	NA	NA	0	0
D001	1	NA	NA	0	3	0	NA	NA	0	0	0	0
D001	1	NA	NA	2	2	0	98	100	NA	NA	0	0
D001	1	NA	NA	2	2	0	100	100	NA	NA	0	0
D001	1	NA	NA	6	2	0	100	99	NA	NA	0	0
D001	1	NA	NA	0	3	0	NA	NA	0	1	0	0
D001	1	NA	NA	1	2	0	98	59	NA	NA	0	0
D001	1	NA	NA	2	2	0	85	84	NA	NA	0	0
D001	1	NA	NA	3	3	0	99	91	NA	NA	0	0
D001	1	NA	NA	2	2	0	100	66	NA	NA	0	0
D001	1	NA	NA	6	2	0	100	79	NA	NA	0	0
D001	1	NA	NA	6	3	0	100	100	NA	NA	0	0
D001	1	NA	NA	2	2	0	100	99	NA	NA	0	0
D001	1	NA	NA	1	2	0	100	100	NA	NA	0	0
D001	1	NA	NA	1	2	0	100	95	NA	NA	0	0
D001	1	NA	NA	1	3	0	98	96	NA	NA	0	0
D001	1	NA	NA	1	2	0	99	82	NA	NA	0	0
D001	1	NA	NA	0	2	0	NA	NA	0	1	0	0
D001	1	NA	NA	2	2	0	100	89	NA	NA	0	0
D001	1	NA	NA	1	2	0	100	100	NA	NA	0	0
D001	1	NA	NA	1	3	0	100	100	NA	NA	0	0
D001	1	NA	NA	6	2	0	95	92	NA	NA	0	0
D001	1	NA	NA	6	2	0	93	85	NA	NA	0	0
D001	1	NA	NA	3	2	0	98	85	NA	NA	0	0
D001	1	NA	NA	2	2	0	100	100	NA	NA	0	0
D001	1	NA	NA	1	3	0	100	100	NA	NA	0	0
D003	1	20	1	2	2	0	100	100	NA	NA	0	0
D003	1	20	1	1	2	0	100	100	NA	NA	0	0
D003	1	20	1	2	2	0	100	100	NA	NA	0	0
D003	1	20	1	1	3	0	100	76	NA	NA	0	0
D003	1	20	1	1	2	0	60	100	NA	NA	0	0
D003	1	20	1	1	3	0	100	100	NA	NA	0	0
[truncated: 4,966 more rows]
