# Supplementary material for: Having versus not having social interactions in patients diagnosed with depression or social phobia and controls
Source: PLoS One. 2021 Apr 14;16(4):e0249765. doi: 10.1371/journal.pone.0249765 (PMC8046242; doi:10.1371/journal.pone.0249765)
Supplement: S2 Data — (R) [file pone.0249765.s006.R]

#### Having Versus Not Having Social Interactions in Patients Diagnosed with Depression or Social Phobia and Controls #### 

#-------------------#
#### PREPARATION #### 
#-------------------#

#Set working directory
setwd("enter the path of your directory here")

nonEMA <- readRDS("NonEMA_20180629.rds")
names(nonEMA)

# Read .csv file 
EMA <- readRDS("EMA_20180629.rds")
names(EMA)

# Make separate data frame only with ID and studyGroup_num
names(nonEMA)[c(1,6)]
nonEMA_studyGroup <- nonEMA[ , c(1, 6)]
# Add studyGroup_num to EMA dataset
emaData1 <- merge(EMA, nonEMA_studyGroup, all = TRUE, sort = FALSE)
names(emaData1)
emaData2 <- emaData1[ ,c(1, 141, 2, 51, 52, 54, 61, 62, 103, 128, 139, 140)]
names(emaData2)
dim(emaData2)
# Check: New variables "filler" & "missed" should have been added

# Make separate data frame only with ID, studyGroup_num, diagnosis 1 & severity of diagnosis 1
names(nonEMA)[c(1,6,99,100)]
nonEMA_studyGroup <- nonEMA[ , c(1,6,99,100)]

# Add studyGroup_num, diagnosis 1 & severity of diagnosis 1 to EMA dataset
emaData2 <- merge(emaData2, nonEMA_studyGroup, all = TRUE, sort = FALSE)
names(emaData2) 
# emaData2 <- merge(emaData, nonEMA_studyGroup, all = TRUE, sort = FALSE)
names(emaData2) 

# Make studyGroup_num a factor --> "CG", "MDD", "SP"
levels(emaData2$studyGroup_num)
emaData2$studyGroup_num_factor <- factor(emaData2$studyGroup_num)
is.factor(emaData2$studyGroup_num_factor)
levels(emaData2$studyGroup_num_factor) <- c("CG", "MDD", "SP")

# Now "emaData2" is the full EMA data set, including study group (CG, MDD, SP)


#-----------------------------------------------------------------#
### HYPOTHESIS 1: Proportion of meaningful social interactions #### 
#-----------------------------------------------------------------#

#---------------------------------------------------------#
## How many MEANINGFUL social interactions were there? #### 
#---------------------------------------------------------#

length(emaData2$EMS_SozInterSkip) # All rows in data set incl. fillers & missed = 13064
## Remove all filler rows
emaData2 <- emaData2[!(emaData2$filler==1),] # All rows in data set w/out fillers = 11799
## Remove all missed rows
emaData2 <- emaData2[!(emaData2$missed==1),] # All rows in data set w/out fillers & w/out missed = 10979
## Remove all morning questionnaires (this variable is not included in morning questionnaires)
emaData2 <- emaData2[!(emaData2$dayTime==1),] # All rows in data set w/out fillers, w/out missed & w/out morning questionnaires = 9151
## Remove all unfinished questionnaires
emaData2 <- emaData2[!(emaData2$err_4b==1),] # All rows in data set w/out fillers, missed, morning questionnaires & unfinished questionnaires = 9105

## How many NAs in EMA_SozInterSkip?
length(which(is.na(emaData2$EMS_SozInterSkip)))
# 2140 NAs left --> These are the people who answered 0 to the previous question ("How many SIs did you have?")
# Sum up "None" answers from tables with abs prop: 757 (HC) + 975 (MDD) + 408 (SP) = 2140

# Remove these NAs
emaData2 <- emaData2[!is.na(emaData2$EMS_SozInterSkip),]
nrow(emaData2$EMS_SozInterSkip) 
length(emaData2$EMS_SozInterSkip) # Check
# All rows in data set w/out fillers, missed, morning questionnaires, unfinished questionnaires & "None" answers in previous question = 6965


#-----------------------------------------------------------#
#### Dichotomize "How many meaningful SIs did you have?" ####
#-----------------------------------------------------------#
library(car)
emaData2$EMS_SozInterSkip_di <- recode(emaData2$EMS_SozInterSkip, "0 = 0; 1:6 = 1")
names(emaData2)

# Check
length(emaData2$EMS_SozInterSkip) # 6965 times this question has been answered
sum(emaData2$EMS_SozInterSkip==0) # 1356
sum(emaData2$EMS_SozInterSkip==1) # 3405
sum(emaData2$EMS_SozInterSkip==2) # 1396
sum(emaData2$EMS_SozInterSkip==3) # 424
sum(emaData2$EMS_SozInterSkip==4) # 151
sum(emaData2$EMS_SozInterSkip==5) # 73
sum(emaData2$EMS_SozInterSkip==6) # 160
1356 + 3405 + 1396 + 424 + 151 + 73 + 160 # = 6965

# Check whether dummy coding worked:
length(emaData2$EMS_SozInterSkip_di) # 6965 times this question has been answered
sum(emaData2$EMS_SozInterSkip_di==0) # 1356
sum(emaData2$EMS_SozInterSkip_di==1) # 5609
1356 + 5609 # = 6965
# Conclusion: Correct.


#---------------------------------------#
#### Run model  -  Proportion of SIs ####
#---------------------------------------#
library("lme4")
#-----Proportion of SIs-------# 
## DV: EMS_SozInterSkip_di  ##
## IV: Diagnostic group     ##
## Random intercept: CG     ##
glmm_h1_prop <- glmer(EMS_SozInterSkip_di ~ studyGroup_num_factor + (1|ID), family = binomial(), data = emaData2, control = glmerControl(optimizer = "bobyqa", nAGQ = 10))
summary(glmm_h1_prop)

cc <- confint(glmm_h1_prop, parm="beta_")    # Get OR & CI 
ctab <- cbind(est=fixef(glmm_h1_prop),cc)
rtab <- exp(ctab)
SIqual_OR_CI <- print(rtab,digits=4)


#--------------------------------------------------------------#
### HYPOTHESIS 2: Quality of meaningful social interactions #### 
#--------------------------------------------------------------#

# Remove all rows which have NA in SIqual items
emaData3 <- emaData2[!is.na(emaData2$EMS_SozInter_9),]
nrow(emaData3)
emaData4 <- emaData3[!is.na(emaData3$EMS_SozInter_10),]
nrow(emaData4)
# 5609 rows left

# Calculate mean SI_qual for all items for each reminder (every 3 hrs)
u <- rowMeans(subset(emaData4, select = c("EMS_SozInter_9","EMS_SozInter_10")), na.rm = TRUE)
## Add column "SI_qual", which is the mean of all AffNeg items to dataset
emaData4$av_SIqual <- u
names(emaData4)

emaData4$av_SIqual_m <- ave(emaData4$av_SIqual, emaData4$ID, FUN = function(x) mean(x, na.rm=T))
emaData4$av_SIqual_c <- emaData4$av_SIqual - emaData4$av_SIqual_m
length(emaData4$av_SIqual_c)
length(emaData4$av_SIqual_m)

#----------------------------#
#### Run model  -  SIqual ####
#----------------------------#
library("lme4")
#--------- SI Qual ----------#
## DV: SIqual_c             ##
## IV: Diagnostic group     ##
## Random intercept: CG     ##
library(lmerTest)
lmm_h1_SIqual <- lmer(av_SIqual ~ studyGroup_num_factor + (1|ID), data = emaData4)
summary(lmm_h1_SIqual)

# Plot (produced in Excel):

library(predictmeans)
predictmeans(lmm_h1_SIqual, "studyGroup_num_factor", Df = 1000)

# Results do not show back transformed means --> use 'Predicted Means' & 'Standard Error of Means' (see results above) for  UL & LL --> create plot in Excel

# CG
82.1036+(1.96)* 1.01375 # 84.09055 (UL of 95% CI)
82.1036-(1.96)* 1.01375 # 80.11665 (LL of 95% CI)

# MDD
74.3578+(1.96)* 1.03144 # 76.37942 (UL of 95% CI)
74.3578-(1.96)* 1.03144 # 72.33618 (LL of 95% CI)

# SP
69.0915+(1.96)* 1.63468 # 72.29547 (UL of 95% CI)
69.0915-(1.96)* 1.63468 # 65.88753 (LL of 95% CI)


#----------------------------------------------------------------#
### HYPOTHESIS 3: Wishing for a meaningful social interaction #### 
#----------------------------------------------------------------#

# Table wishing for a SI
# PERCENTAGES / RELATIVE NUMBERS
library(MASS) # Create table

tbl_SIs_wish = table(emaData2$studyGroup_num_factor, emaData2$EMS_SozInter_2)
tbl_SIs_wish

percent_longwish_SIs = round(addmargins(prop.table(table(emaData2$studyGroup_num, emaData2$EMS_SozInter_2))*100), digits = 2)

row.names(percent_longwish_SIs)[1] <- "CG"            # Change row names (n table)
row.names(percent_longwish_SIs)[2] <- "MDD"
row.names(percent_longwish_SIs)[3] <- "SP"

colnames(percent_longwish_SIs)[1] <- "No"             # Change column names (n table)
colnames(percent_longwish_SIs)[2] <- "Yes"
colnames(percent_longwish_SIs)[3] <- "I don't know"


percent_longwish_SIs_nosum = round(prop.table(table(emaData2$studyGroup_num, emaData2$EMS_SozInter_2))*100, digits = 2) # Create another table w/ out sum for plot

row.names(percent_longwish_SIs_nosum)[1] <- "CG"        # Change row names (n table)
row.names(percent_longwish_SIs_nosum)[2] <- "MDD"
row.names(percent_longwish_SIs_nosum)[3] <- "SP"

colnames(percent_longwish_SIs_nosum)[1] <- "No"             # Change column names (n table)
colnames(percent_longwish_SIs_nosum)[2] <- "Yes"
colnames(percent_longwish_SIs_nosum)[3] <- "I don't know"

percent_longwish_SIs_nosum <- prop.table(percent_longwish_SIs_nosum, 1) # Convert percentages to sum up to 1 across row
percent_longwish_SIs_nosum <- percent_longwish_SIs_nosum*100 # Sum up to 100 across row (percent)

# Exclude answer category "I don't know" for longing/wishing for a SI
emaData3 <- emaData2[emaData2$EMS_SozInter_2!=2, ]
emaData3 <- emaData2[!(emaData2$EMS_SozInter_2==2),]
unique(emaData3$EMS_SozInter_2)
# No answer category 2 anymore in variable --> only 0, 1, & NA --> worked

# Remove all rows which have NA in EMS_SozInter_2
emaData4 <- emaData3[!is.na(emaData3$EMS_SozInter_2),]
unique(emaData4$EMS_SozInter_2)

# Table longing/wishing for a SI WITHOUT "I DON'T KNOW"
# PERCENTAGES / RELATIVE NUMBERS
library(MASS) # Create table
percent_longwish_SIs = round(addmargins(prop.table(table(emaData4$studyGroup_num, emaData4$EMS_SozInter_2))*100), digits = 2)

row.names(percent_longwish_SIs)[1] <- "CG"            # Change row names (n table)
row.names(percent_longwish_SIs)[2] <- "MDD"
row.names(percent_longwish_SIs)[3] <- "SP"

colnames(percent_longwish_SIs)[1] <- "No"             # Change column names (n table)
colnames(percent_longwish_SIs)[2] <- "Yes"


percent_longwish_SIs_nosum = round(prop.table(table(emaData4$studyGroup_num, emaData4$EMS_SozInter_2))*100, digits = 2) # Create another table w/ out sum for plot

row.names(percent_longwish_SIs_nosum)[1] <- "CG"        # Change row names (n table)
row.names(percent_longwish_SIs_nosum)[2] <- "MDD"
row.names(percent_longwish_SIs_nosum)[3] <- "SP"

colnames(percent_longwish_SIs_nosum)[1] <- "No"             # Change column names (n table)
colnames(percent_longwish_SIs_nosum)[2] <- "Yes"

percent_longwish_SIs_nosum <- prop.table(percent_longwish_SIs_nosum, 1) # Convert percentages to sum up to 1 across row
percent_longwish_SIs_nosum <- percent_longwish_SIs_nosum*100 # Sum up to 100 across row (percent)


#--------------------------------------#
#### Run model  -  Wishing for a SI ####
#--------------------------------------#
library("lme4")
#------------- Wishing for a SI ------------#
## DV: EMS_SozInter_2                      ##
## IV: Diagnostic group                    ##
## Random intercept: CG                    ##
glmm_h2_long_wish <- glmer(EMS_SozInter_2 ~ studyGroup_num_factor + (1|ID), family = binomial(), data = emaData4, control = glmerControl(optimizer = "bobyqa", nAGQ = 10))
summary(glmm_h2_long_wish)

cc <- confint(glmm_h2_long_wish, parm="beta_")    # Get OR & CI 
ctab <- cbind(est=fixef(glmm_h2_long_wish),cc)
rtab <- exp(ctab)
SI_long_wish_OR_CI <- print(rtab,digits=4)


#----------------------------------------------------------------#
### HYPOTHESIS 4: Avoidance of meaningful social interactions #### 
#----------------------------------------------------------------#

# Table avoidance of SIs
# PERCENTAGES / RELATIVE NUMBERS
library(MASS) # Create table

tbl_SIs_avoid = table(emaData2$studyGroup_num_factor, emaData2$EMS_SozInter_4)
tbl_SIs_avoid

percent_avoid_SIs = round(addmargins(prop.table(table(emaData2$studyGroup_num, emaData2$EMS_SozInter_4))*100), digits = 2)

row.names(percent_avoid_SIs)[1] <- "CG"            # Change row names (n table)
row.names(percent_avoid_SIs)[2] <- "MDD"
row.names(percent_avoid_SIs)[3] <- "SP"

colnames(percent_avoid_SIs)[1] <- "No"             # Change column names (n table)
colnames(percent_avoid_SIs)[2] <- "Yes"
colnames(percent_avoid_SIs)[3] <- "I don't know"


percent_avoid_SIs_nosum = round(prop.table(table(emaData2$studyGroup_num, emaData2$EMS_SozInter_4))*100, digits = 2) # Create another table w/ out sum for plot

row.names(percent_avoid_SIs_nosum)[1] <- "CG"        # Change row names (n table)
row.names(percent_avoid_SIs_nosum)[2] <- "MDD"
row.names(percent_avoid_SIs_nosum)[3] <- "SP"

colnames(percent_avoid_SIs_nosum)[1] <- "No"             # Change column names (n table)
colnames(percent_avoid_SIs_nosum)[2] <- "Yes"
colnames(percent_avoid_SIs_nosum)[3] <- "I don't know"

percent_avoid_SIs_nosum <- prop.table(percent_avoid_SIs_nosum, 1) # Convert percentages to sum up to 1 across row
percent_avoid_SIs_nosum <- percent_avoid_SIs_nosum*100 # Sum up to 100 across row (percent)

# Exclude answer category "I don't know" for avoidance of SIs
emaData5 <- emaData4[!(emaData4$EMS_SozInter_4==2),]
unique(emaData5$EMS_SozInter_4)
# No answer category 2 anymore in variable --> only 0, 1 --> worked

percent_avoid_SIs_nosum = round(prop.table(table(emaData5$studyGroup_num, emaData5$EMS_SozInter_4))*100, digits = 2) # Create table w/ out sum 


# Table avoidance of SIs WITHOUT "I DON'T KNOW"
# PERCENTAGES / RELATIVE NUMBERS
library(MASS) # Create table
percent_avoid_SIs = round(addmargins(prop.table(table(emaData5$studyGroup_num, emaData5$EMS_SozInter_4))*100), digits = 2)

row.names(percent_avoid_SIs)[1] <- "CG"            # Change row names (n table)
row.names(percent_avoid_SIs)[2] <- "MDD"
row.names(percent_avoid_SIs)[3] <- "SP"

colnames(percent_avoid_SIs)[1] <- "No"             # Change column names (n table)
colnames(percent_avoid_SIs)[2] <- "Yes"


percent_avoid_SIs_nosum = round(prop.table(table(emaData5$studyGroup_num, emaData5$EMS_SozInter_4))*100, digits = 2) # Create another table w/ out sum for plot

row.names(percent_avoid_SIs_nosum)[1] <- "CG"        # Change row names (n table)
row.names(percent_avoid_SIs_nosum)[2] <- "MDD"
row.names(percent_avoid_SIs_nosum)[3] <- "SP"

colnames(percent_avoid_SIs_nosum)[1] <- "No"             # Change column names (n table)
colnames(percent_avoid_SIs_nosum)[2] <- "Yes"

percent_avoid_SIs_nosum <- prop.table(percent_avoid_SIs_nosum, 1) # Convert percentages to sum up to 1 across row
percent_avoid_SIs_nosum <- percent_avoid_SIs_nosum*100 # Sum up to 100 across row (percent)


#--------------------------------------#
#### Run model  -  Avoidance of SIs ####
#--------------------------------------#
library("lme4")
#--------- Avoiding SIs --------#
## DV: EMS_SozInter_4          ##
## IV: Diagnostic group        ##
## Random intercept: CG        ##
glmm_h2_avoid <- glmer(EMS_SozInter_4 ~ studyGroup_num_factor + (1|ID), family = binomial(), data = emaData5, control = glmerControl(optimizer = "bobyqa", nAGQ = 10))
summary(glmm_h2_avoid)

cc <- confint(glmm_h2_avoid, parm="beta_")    # Get OR & CI 
ctab <- cbind(est=fixef(glmm_h2_avoid),cc)
rtab <- exp(ctab)
SIavoid_OR_CI <- print(rtab,digits=4)


# Plot (produced in Excel):
ndat <- expand.grid(ID="D002",EMS_SozInter_4=-17:22,studyGroup_num_factor=c("CG","MDD","SP"));ndat

# Create plot in Excel
pred_avoid <- -3.0181 + 1.2125 *(ndat$studyGroup_num_factor=="MDD") + 1.4266 *(ndat$studyGroup_num_factor=="SP")
ndat$pred_avoid = exp(pred_avoid)/(1+exp(pred_avoid))
head(ndat)


#---------------------------#
### ADDITIONAL ANALYSES  #### 
#---------------------------#

#---------------------------------------------#
### RELEVEL: Comparisons between MDD & SP  #### 
#---------------------------------------------#

#-------------------------------------------------------#
### Hypothesis 1 - Proportion of social interactions  ### 
#-------------------------------------------------------#
# Relevel groups, so that MDD is reference group now
emaData2$studyGroup_num_factor <- relevel(emaData2$studyGroup_num_factor, "MDD")
# Redo analysis with MDD as reference group
glmm_h1_prop <- glmer(EMS_SozInterSkip_di ~ studyGroup_num_factor + (1|ID), family = binomial(), data = emaData2, control = glmerControl(optimizer = "bobyqa", nAGQ = 10))
summary(glmm_h1_prop)

cc <- confint(glmm_h1_prop, parm="beta_")    # Get OR & CI 
ctab <- cbind(est=fixef(glmm_h1_prop),cc)
rtab <- exp(ctab)
SIqual_OR_CI <- print(rtab,digits=4)


#---------------------------------------------------------------#
### Hypothesis 2 - Quality of meaningful social interactions  ### 
#---------------------------------------------------------------#
# Relevel groups, so that MDD is reference group now
emaData4$studyGroup_num_factor <- relevel(emaData4$studyGroup_num_factor, "MDD")

# Remove all rows which have NA in SIqual items
emaData3 <- emaData2[!is.na(emaData2$EMS_SozInter_9),]
nrow(emaData3)
emaData4 <- emaData3[!is.na(emaData3$EMS_SozInter_10),]
nrow(emaData4)
# 5609 rows left

# Calculate mean SI_qual for all items for each reminder (every 3 hrs)
u <- rowMeans(subset(emaData4, select = c("EMS_SozInter_9","EMS_SozInter_10")), na.rm = TRUE)
## Add column "SI_qual", which is the mean of all AffNeg items to dataset
emaData4$av_SIqual <- u
names(emaData4)
# Redo analysis with MDD as reference group
library(lmerTest)
lmm_h1_SIqual <- lmer(av_SIqual ~ studyGroup_num_factor + (1|ID), data = emaData4)
summary(lmm_h1_SIqual)

#-----------------------------------------------------------------#
### Hypothesis 3 - Wishing for a meaningful social interaction  ### 
#-----------------------------------------------------------------#
# Relevel groups, so that MDD is reference group now
emaData4$studyGroup_num_factor <- relevel(emaData4$studyGroup_num_factor, "MDD")

# Exclude answer category "I don't know" for longing/wishing for a SI
emaData3 <- emaData2[emaData2$EMS_SozInter_2!=2, ]
emaData3 <- emaData2[!(emaData2$EMS_SozInter_2==2),]
unique(emaData3$EMS_SozInter_2)
# No answer category 2 anymore in variable --> only 0, 1, & NA --> worked

# Remove all rows which have NA in EMS_SozInter_2
emaData4 <- emaData3[!is.na(emaData3$EMS_SozInter_2),]
unique(emaData4$EMS_SozInter_2)

# Redo analysis with MDD as reference group
glmm_h2_long_wish <- glmer(EMS_SozInter_2 ~ studyGroup_num_factor + (1|ID), family = binomial(), data = emaData4, control = glmerControl(optimizer = "bobyqa", nAGQ = 10))
summary(glmm_h2_long_wish)

cc <- confint(glmm_h2_long_wish, parm="beta_")    # Get OR & CI 
ctab <- cbind(est=fixef(glmm_h2_long_wish),cc)
rtab <- exp(ctab)
SIqual_OR_CI <- print(rtab,digits=4)

#-----------------------------------------------------------------#
### Hypothesis 4 - Avoidance of meaningful social interactions  ### 
#-----------------------------------------------------------------#
# Relevel groups, so that MDD is reference group now
emaData5$studyGroup_num_factor <- relevel(emaData5$studyGroup_num_factor, "MDD")
# Redo analysis with MDD as reference group
glmm_h2_avoid <- glmer(EMS_SozInter_4 ~ studyGroup_num_factor + (1|ID), family = binomial(), data = emaData5, control = glmerControl(optimizer = "bobyqa", nAGQ = 10))
summary(glmm_h2_avoid)

cc <- confint(glmm_h2_avoid, parm="beta_")    # Get OR & CI 
ctab <- cbind(est=fixef(glmm_h2_avoid),cc)
rtab <- exp(ctab)
SIqual_OR_CI <- print(rtab,digits=4)

#--------------------------------------------------------#
### SEPARATE: Calculation of SI_qual items separately #### 
#--------------------------------------------------------#

# PLEASANTNESS
# Remove all rows which have NA in SIqual items
emaData3 <- emaData2[!is.na(emaData2$EMS_SozInter_9),]
nrow(emaData3)
emaData4 <- emaData3[!is.na(emaData3$EMS_SozInter_10),]
nrow(emaData4)
# 5609 rows left
b <- rowMeans(subset(emaData4, select = c("EMS_SozInter_9")), na.rm = TRUE)
emaData4$av_SIpleasant <- b
names(emaData4)

emaData4$av_SIpleasant_m <- ave(emaData4$av_SIpleasant, emaData4$ID, FUN = function(x) mean(x, na.rm=T))
emaData4$av_SIpleasant_c <- emaData4$av_SIpleasant - emaData4$av_SIpleasant_m
length(emaData4$av_SIpleasant_c)
length(emaData4$av_SIpleasant_m)


#------------------------------#
### Run model  -  SIpleasant ###
#------------------------------#
library("lme4")
#-------- SI pleasant -------#
## DV: av_SIpleasant_c      ##
## IV: Diagnostic group     ##
## Random intercept: CG     ##
library(lmerTest)
lmm_h1_SIpleasant <- lmer(av_SIpleasant ~ studyGroup_num_factor + (1|ID), data = emaData4)
summary(lmm_h1_SIpleasant)

# Create table (mean & SD)
library(dplyr)
agg <- emaData4 %>%
  group_by(studyGroup_num_factor) %>%
  summarise(mean = mean(EMS_SozInter_9), std = sd(EMS_SozInter_9))

#___________
# INTIMACY

# Remove all rows which have NA in SIqual items
emaData3 <- emaData2[!is.na(emaData2$EMS_SozInter_9),]
nrow(emaData3)
emaData4 <- emaData3[!is.na(emaData3$EMS_SozInter_10),]
nrow(emaData4)
# 5609 rows left

c <- rowMeans(subset(emaData4, select = c("EMS_SozInter_10")), na.rm = TRUE)
emaData4$av_SIint <- c
names(emaData4)

emaData4$av_SIint_m <- ave(emaData4$av_SIint, emaData4$ID, FUN = function(x) mean(x, na.rm=T))
emaData4$av_SIint_c <- emaData4$av_SIint - emaData4$av_SIint_m
length(emaData4$av_SIint_c)
length(emaData4$av_SIint_m)


#-------------------------#
### Run model  -  SIint ###
#-------------------------#
library("lme4")
#---------- SI int ----------#
## DV: av_int               ##
## IV: Diagnostic group     ##
## Random intercept: CG     ##
library(lmerTest)
lmm_h1_SIint <- lmer(av_SIint ~ studyGroup_num_factor + (1|ID), data = emaData4)
summary(lmm_h1_SIint)

# Create table (mean & SD)
library(dplyr)
agg <- emaData4 %>%
  group_by(studyGroup_num_factor) %>%
  summarise(mean = mean(EMS_SozInter_10), std = sd(EMS_SozInter_10))


#-------------------------------#
### SEVERITY: Compare groups #### 
#-------------------------------#

severity_MDD <- subset(emaData2, studyGroup_num_factor == "MDD", select = c("ID", "scid_diag1Severity")) 
p <- ave(severity_MDD$scid_diag1Severity, severity_MDD$ID, FUN = function(x) mean(x, na.rm=T))
ave(p)

severity_SP <- subset(emaData2, studyGroup_num_factor == "SP", select = c("ID", "scid_diag1Severity")) 
q <- ave(severity_SP$scid_diag1Severity, severity_SP$ID, FUN = function(x) mean(x, na.rm=T))
ave(q)

#--------------------------------#
### Unconditional Means Model #### 
#--------------------------------#
library(ICCbin)
# Hypothesis 1:
UMM_H1_ICC <- iccbin(cid = studyGroup_num_factor, y = EMS_SozInterSkip_di, data = emaData2)
#Check with glm()
glm_h1_prop <- glm(EMS_SozInterSkip_di ~ studyGroup_num_factor, family = binomial(), data = emaData2)
summary(glm_h1_prop)

# Hypothesis 2:
UMM_H2_ICC <- iccbin(cid = studyGroup_num_factor, y = av_SIqual, data = emaData4)
#Check with lm()
lm_h1_SIqual <- lm(av_SIqual ~ studyGroup_num_factor, data = emaData4)
summary(lm_h1_SIqual)

# Hypothesis 3:
UMM_H3_ICC <- iccbin(cid = studyGroup_num_factor, y = EMS_SozInter_2, data = na.omit(emaData4))
#Check with glm()
glm_h2_long_wish <- glm(EMS_SozInter_2 ~ studyGroup_num_factor, family = binomial(), data = emaData4)
summary(glm_h2_long_wish)

# Hypothesis 4:
UMM_H4_ICC <- iccbin(cid = studyGroup_num_factor, y = EMS_SozInter_4, data = emaData5)
#Check with glm()
glm_h2_avoid <- glm(EMS_SozInter_4 ~ studyGroup_num_factor, family = binomial(), data = emaData5)
summary(glm_h2_avoid)
